# Supplementary material for: Impact of Cold Stress on Hepatopancreas Transcriptomic and Metabolomic in Red Swamp Crayfish Procambarus clarkii
Source: Int J Mol Sci. 2025 Jan 30;26(3):1221. doi: 10.3390/ijms26031221 (PMC11818106; doi:10.3390/ijms26031221)
Supplement: Supplementary file 1 [file ijms-26-01221-s001.zip]

Archive with 1 entries (1 files):
- ijms-3419920-supplementary.xlsx
