# Supplementary material for: Impact of Cold Stress on Hepatopancreas Transcriptomic and Metabolomic in Red Swamp Crayfish Procambarus clarkii
Source: Int J Mol Sci. 2025 Jan 30;26(3):1221. doi: 10.3390/ijms26031221 (PMC11818106; doi:10.3390/ijms26031221)
Supplement: Supplementary file 1 [file ijms-26-01221-s001.zip › ijms-3419920-supplementary.xlsx]

## Sheet: 787 DEGs
Supplementary Table S1 Differentially expressed genes between T4 and T22
Gene ID	Gene Name	Gene Description	FC(a/c)	Log2FC(a/c)	Pvalue	Padjust	Significant	Regulate	T4_1	T4_2	T4_3	T22_1	T22_2	T22_3	a	c	GO ID	GO Term	KO ID	KO Name	Pathway ID	Pathway Definition	EggNOG ID	EggNOG Functional Categories	NR Hit-name	NR Description	Swiss-Prot Hit-name	Swiss-Prot Description	Pfam ID	Domain	Domain Description
gene-LOC123745007	LOC123745007	carboxypeptidase B-like, transcript variant X1	0.388	-1.3671	0.0490039	0.79101	yes	down	199.44	36.26	42.46	119.18	81.74	187.23	92.72	129.383	GO:0016021;GO:0004181;GO:000827	CC:integral component of membrane;MF:metallocarboxypeptidase activity;MF:zinc ion binding;	K08781	CPA5	------	------	COG2866	E:Amino acid transport and metabolism	XP_042234400.1	uncharacterized protein LOC121874341 [Homarus americanus]	sp|Q3T905|CBPB_HELZE;	Carboxypeptidase B OS=Helicoverpa zea OX=7113 GN=CPB PE=1 SV=1;	PF00246.26	Peptidase_M14	Zinc carboxypeptidase
gene-LOC123745017	LOC123745017	uncharacterized LOC123745017	4.58	2.19523	0.0200259	0.59254	yes	up	12.23	6.83	1.03	2.28	0.21	0.48	6.69667	0.99	------	------	------	------	------	------	------	------	KAG7165663.1	hypothetical protein Hamer_G013173 [Homarus americanus]	------	------	------	------	------
gene-LOC123745067	LOC123745067	GATA-binding factor 2-like, transcript variant X1	0.147	-2.76255	0.0367693	0.746087	yes	down	0.07	0.05	0.03	0.14	0.11	0.38	0.05	0.21	GO:0006357;GO:0005634;GO:0003700;GO:0043565;GO:000827	BP:regulation of transcription from RNA polymerase II promoter;CC:nucleus;MF:transcription factor activity, sequence-specific DNA binding;MF:sequence-specific DNA binding;MF:zinc ion binding;	K17894	GATA2	------	------	COG5641	K:Transcription	XP_042234390.1	GATA-binding factor 3-like [Homarus americanus]	sp|P23773|GATA3_XENLA;	GATA-binding factor 3 OS=Xenopus laevis OX=8355 GN=gata3 PE=2 SV=1;	PF00320.29;PF08271.14	GATA;TF_Zn_Ribbon	GATA zinc finger;TFIIB zinc-binding
gene-LOC123745248	LOC123745248	histone-lysine N-methyltransferase SETD1-like	5.825	2.54228	0.00397581	0.287638	yes	up	2.35	0.58	0.12	0.05	0.07	0.15	1.01667	0.09	GO:0042800;GO:000372	MF:histone methyltransferase activit;MF:RNA binding;	------	------	------	------	COG2940	S:Function unknown	XP_042232871.1	histone-lysine N-methyltransferase SETD1-like isoform X2 [Homarus americanus]	sp|Q5LJZ2|SET1_DROME;	Histone-lysine N-methyltransferase SETD1 OS=Drosophila melanogaster OX=7227 GN=Set1 PE=1 SV=1;	PF11764.10;PF00856.30;PF00076.24	N-SET;SET;RRM_1	COMPASS;SET domain;RNA recognition motif.
gene-LOC123745256	LOC123745256	uncharacterized LOC123745256, transcript variant X1	0.197	-2.34616	0.0191327	0.585489	yes	down	0.1	0.22	0.16	0.49	1.01	0.46	0.16	0.653333	GO:001602	CC:integral component of membrane;	K24963	WDR83OS	------	------	ENOG4111WDX	S:Function unknown	XP_042886031.1	protein Asterix-like [Penaeus japonicus]	sp|Q2M2T6|ASTER_BOVIN;	PAT complex subunit Asterix OS=Bos taurus OX=9913 GN=WDR83OS PE=3 SV=1;	------	------	------
gene-LOC123745281	LOC123745281	kinesin-like protein KIF3B, transcript variant X2	3.009	1.58947	0.0369348	0.746087	yes	up	3.43	0.92	0.3	0.06	0.57	0.3	1.55	0.31	GO:0007018;GO:0005874;GO:0016021;GO:1990939;GO:0008017;GO:000552	BP:microtubule-based movement;CC:microtubule;CC:integral component of membrane;MF:ATP-dependent microtubule motor activity;MF:microtubule binding;MF:ATP binding;	K20196	KIF3B	------	------	COG5059	Z:Cytoskeleton	XP_042205775.1	kinesin-like protein KIF3B isoform X2 [Homarus americanus]	sp|P46871|KRP95_STRPU;	Kinesin-II 95 kDa subunit OS=Strongylocentrotus purpuratus OX=7668 GN=KRP95 PE=1 SV=1;	PF00225.25;PF16796.7	Kinesin;Microtub_bd	Kinesin motor domain;Microtubule binding
gene-LOC123745291	LOC123745291	short/branched chain specific acyl-CoA dehydrogenase, mitochondrial-like	2.892	1.53187	0.0433701	0.760204	yes	up	6.94	1.9	0.62	0.17	1.38	0.44	3.15333	0.663333	GO:0003995;GO:005066	MF:acyl-CoA dehydrogenase activity;MF:flavin adenine dinucleotide binding;	K09478	ACADSB	map00280;map00071	Valine, leucine and isoleucine degradation;Fatty acid degradation	COG1960	I:Lipid transport and metabolism	XP_042219202.1	short/branched chain specific acyl-CoA dehydrogenase, mitochondrial-like isoform X2 [Homarus americanus]	sp|Q5RF40|ACDSB_PONAB;	Short/branched chain specific acyl-CoA dehydrogenase, mitochondrial OS=Pongo abelii OX=9601 GN=ACADSB PE=2 SV=1;	PF00441.26;PF02770.21;PF02771.18;PF08028.13;PF11794.10	Acyl-CoA_dh_1;Acyl-CoA_dh_M;Acyl-CoA_dh_N;Acyl-CoA_dh_2;HpaB_N	Acyl-CoA dehydrogenase, C-terminal domain;Acyl-CoA dehydrogenase, middle domain;Acyl-CoA dehydrogenase, N-terminal domain;Acyl-CoA dehydrogenase, C-terminal domain;4-hydroxyphenylacetate 3-hydroxylase N terminal
gene-LOC123745297	LOC123745297	nuclear distribution protein nudE homolog 1-like, transcript variant X1	2.638	1.39934	0.0343633	0.731711	yes	up	19.72	13.54	2.59	0.78	4.31	3.15	11.95	2.74667	GO:2000574;GO:0005737;GO:0005874;GO:000581	BP:regulation of microtubule motor activity;CC:cytoplasm;CC:microtubule;CC:spindle;	K16739	NDEL1	------	------	ENOG410XPMP	Z:Cytoskeleton	XP_042243399.1	nuclear distribution protein nudE-like 1 isoform X1 [Homarus americanus]	sp|Q9ERR1|NDEL1_MOUSE;	Nuclear distribution protein nudE-like 1 OS=Mus musculus OX=10090 GN=Ndel1 PE=1 SV=2;	PF04880.15	NUDE_C	NUDE protein, C-terminal conserved region
gene-LOC123745307	LOC123745307	uncharacterized LOC123745307	0.15	-2.73493	0.0211447	0.604217	yes	down	0.21	0.87	0.14	1.36	4.09	0.13	0.406667	1.86	------	------	------	------	------	------	ENOG4111Y55	S:Function unknown	------	------	------	------	------	------	------
gene-LOC123745345	LOC123745345	uncharacterized LOC123745345, transcript variant X2	2.947	1.55942	0.0483175	0.789805	yes	up	7.68	3.37	0.4	0.24	1.5	0.53	3.81667	0.756667	GO:0036261;GO:0009452;GO:0001510;GO:0005634;GO:0071164;GO:000816	BP:7-methylguanosine cap hypermethylation;BP:7-methylguanosine RNA capping;BP:RNA methylation;CC:nucleus;MF:RNA trimethylguanosine synthase activity;MF:methyltransferase activity;	K14292	TGS1	------	------	ENOG410XRUD	S:Function unknown	XP_042205755.1	uncharacterized protein LOC121854998 [Homarus americanus]	sp|Q923W1|TGS1_MOUSE;	Trimethylguanosine synthase OS=Mus musculus OX=10090 GN=Tgs1 PE=1 SV=2;	PF09445.12;PF13847.8;PF13649.8;PF02475.18;PF01170.20;PF08241.14;PF03602.17;PF05175.16	Methyltransf_15;Methyltransf_31;Methyltransf_25;Met_10;UPF0020;Methyltransf_11;Cons_hypoth95;MTS	RNA cap guanine-N2 methyltransferase;Methyltransferase domain;Methyltransferase domain;Met-10+ like-protein;Putative RNA methylase family UPF0020;Methyltransferase domain;Conserved hypothetical protein 95;Methyltransferase small domain
gene-LOC123745516	LOC123745516	replication factor C subunit 1-like	0.192	-2.3773	0.000725402	0.114465	yes	down	2.46	2.79	0.25	3.45	6.16	11.79	1.83333	7.13333	GO:0006281;GO:0006260;GO:0005634;GO:0005663;GO:0003689;GO:0003677;GO:000552	BP:DNA repair;BP:DNA replication;CC:nucleus;CC:DNA replication factor C complex;MF:DNA clamp loader activity;MF:DNA binding;MF:ATP binding;	K10754	RFC1	map03430;map03420;map03030	Mismatch repair;Nucleotide excision repair;DNA replication	COG5275	S:Function unknown	XP_042206361.1	replication factor C subunit 1-like [Homarus americanus]	sp|P35251|RFC1_HUMAN;	Replication factor C subunit 1 OS=Homo sapiens OX=9606 GN=RFC1 PE=1 SV=4;	PF08519.14;PF00533.28;PF00004.31;PF12738.9;PF13401.8;PF03215.17;PF05496.14	RFC1;BRCT;AAA;PTCB-BRCT;AAA_22;Rad17;RuvB_N	Replication factor RFC1 C terminal domain;BRCA1 C Terminus;ATPase family associated with various cellular activities;twin BRCT domain;AAA domain;Rad17 P-loop domain;Holliday junction DNA helicase RuvB P-loop domain
gene-LOC123745537	LOC123745537	hemocytin-like, transcript variant X1	5.34	2.41674	0.0171739	0.561737	yes	up	1.42	40.56	14.85	4.37	1.25	2.25	18.9433	2.62333	GO:0005615;GO:0005576;GO:0031012;GO:000806	CC:extracellular space;CC:extracellular region;CC:extracellular matrix;MF:chitin binding;	------	------	------	------	ENOG410XNSK	S:Function unknown	XP_042212080.1	uncharacterized protein LOC121859369 [Homarus americanus]	sp|P98092|HMCT_BOMMO;	Hemocytin OS=Bombyx mori OX=7091 PE=2 SV=1;	PF00094.27;PF08742.13;PF00754.27;PF13330.8;PF01826.19;PF05375.15	VWD;C8;F5_F8_type_C;Mucin2_WxxW;TIL;Pacifastin_I	von Willebrand factor type D domain;C8 domain;F5/8 type C domain;Mucin-2 protein WxxW repeating region;Trypsin Inhibitor like cysteine rich domain;Pacifastin inhibitor
gene-LOC123745543	LOC123745543	DNA repair protein RAD51 homolog 2-like, transcript variant X1	3.017	1.593	0.0132554	0.499711	yes	up	4.64	5.87	1.45	0.79	0.76	0.88	3.98667	0.81	GO:0000724;GO:0033063;GO:0005657;GO:0008094;GO:0003677;GO:0003690;GO:0003697;GO:000552	BP:double-strand break repair via homologous recombination;CC:Rad51B-Rad51C-Rad51D-XRCC2 complex;CC:replication fork;MF:DNA-dependent ATPase activity;MF:DNA binding;MF:double-stranded DNA binding;MF:single-stranded DNA binding;MF:ATP binding;	K10869	RAD51L1, RAD51B	map03440	Homologous recombination	COG0468	L:Replication, recombination and repair	XP_042237561.1	DNA repair protein RAD51 homolog 2-like isoform X1 [Homarus americanus]	sp|O15315|RA51B_HUMAN;	DNA repair protein RAD51 homolog 2 OS=Homo sapiens OX=9606 GN=RAD51B PE=1 SV=2;	PF08423.13;PF03796.17;PF00154.23;PF13481.8	Rad51;DnaB_C;RecA;AAA_25	Rad51;DnaB-like helicase C terminal domain;recA bacterial DNA recombination protein;AAA domain
gene-LOC123745556	LOC123745556	transient-receptor-potential-like protein, transcript variant X1	0.185	-2.4377	0.00137413	0.169079	yes	down	0.12	0.08	0.06	0.29	0.31	0.29	0.0866667	0.296667	GO:0006887;GO:0044218;GO:0016021;GO:0005576;GO:0005886;GO:0005262;GO:009072	BP:exocytosis;CC:other organism cell membrane;CC:integral component of membrane;CC:extracellular region;CC:plasma membrane;MF:calcium channel activity;MF:toxin activity;	K04967	TRPC4	map04929;map04745;map04360	GnRH secretion;Phototransduction - fly;Axon guidance	ENOG410XQ0Y	U:Intracellular trafficking, secretion, and vesicular transport	XP_042212142.1	transient-receptor-potential-like protein [Homarus americanus]	sp|P34586|TRPL_CAEEL;	Transient-receptor-potential-like protein OS=Caenorhabditis elegans OX=6239 GN=trp-1 PE=2 SV=3;	PF00520.33;PF08344.13;PF12796.9;PF13637.8	Ion_trans;TRP_2;Ank_2;Ank_4	Ion transport protein;Transient receptor ion channel II;Ankyrin repeats;Ankyrin repeats
gene-LOC123745557	LOC123745557	influenza virus NS1A-binding protein homolog, transcript variant X1	3.588	1.84319	0.0376323	0.746239	yes	up	118.24	11.76	6.24	3.59	14.49	2.11	45.4133	6.73	GO:001656	BP:protein ubiquitination;	K15046	IVNS1ABP, NS1BP	------	------	ENOG410XNX8	S:Function unknown	ASW35099.1	influenza virus NS1A-binding protein A-like protein, partial [Procambarus clarkii]	sp|Q9Y6Y0|NS1BP_HUMAN;	Influenza virus NS1A-binding protein OS=Homo sapiens OX=9606 GN=IVNS1ABP PE=1 SV=3;	PF01344.27;PF13964.8;PF07646.17;PF13418.8;PF13415.8;PF00651.33;PF13854.8	Kelch_1;Kelch_6;Kelch_2;Kelch_4;Kelch_3;BTB;Kelch_5	Kelch motif;Kelch motif;Kelch motif;Galactose oxidase, central domain;Galactose oxidase, central domain;BTB/POZ domain;Kelch motif
gene-LOC123745565	LOC123745565	myosin heavy chain, muscle-like	0.137	-2.86436	0.0340254	0.731711	yes	down	0.08	0.01	0	0.07	0.31	0.01	0.03	0.13	GO:0032982;GO:0030016;GO:0016459;GO:0051015;GO:0003774;GO:000552	CC:myosin filament;CC:myofibril;CC:myosin complex;MF:actin filament binding;MF:motor activity;MF:ATP binding;	K17751	MYH6_7	map04260;map04261;map04919;map04022;map05416;map05414;map05410	Cardiac muscle contraction;Adrenergic signaling in cardiomyocytes;Thyroid hormone signaling pathway;cGMP-PKG signaling pathway;Viral myocarditis;Dilated cardiomyopathy;Hypertrophic cardiomyopathy	COG5022	Z:Cytoskeleton	XP_042212119.1	myosin heavy chain, muscle-like isoform X1 [Homarus americanus]	sp|P05661|MYSA_DROME;	Myosin heavy chain, muscle OS=Drosophila melanogaster OX=7227 GN=Mhc PE=1 SV=4;	PF00063.23;PF01576.21;PF02736.21	Myosin_head;Myosin_tail_1;Myosin_N	Myosin head;Myosin tail;Myosin N-terminal SH3-like domain
gene-LOC123745570	LOC123745570	myosin heavy chain, muscle-like, transcript variant X1	0.259	-1.94905	0.0284324	0.68008	yes	down	0.11	0.05	0.07	0.2	0.34	0.08	0.0766667	0.206667	------	------	K17751	MYH6_7	map04260;map04261;map04919;map04022;map05416;map05414;map05410	Cardiac muscle contraction;Adrenergic signaling in cardiomyocytes;Thyroid hormone signaling pathway;cGMP-PKG signaling pathway;Viral myocarditis;Dilated cardiomyopathy;Hypertrophic cardiomyopathy	COG5022	Z:Cytoskeleton	XP_042212128.1	myosin heavy chain, muscle-like isoform X1 [Homarus americanus]	sp|P05661|MYSA_DROME;	Myosin heavy chain, muscle OS=Drosophila melanogaster OX=7227 GN=Mhc PE=1 SV=4;	PF00063.23;PF01576.21;PF02736.21	Myosin_head;Myosin_tail_1;Myosin_N	Myosin head;Myosin tail;Myosin N-terminal SH3-like domain
gene-LOC123745579	LOC123745579	uncharacterized LOC123745579, transcript variant X1	4.227	2.07947	0.0183138	0.573526	yes	up	0.67	0.23	0.16	0.05	0.07	0.04	0.353333	0.0533333	GO:0006629;GO:0016021;GO:000578	BP:lipid metabolic process;CC:integral component of membrane;CC:endoplasmic reticulum membrane;	------	------	------	------	ENOG4111J9X	S:Function unknown	XP_042212268.1	uncharacterized protein LOC121859493 isoform X1 [Homarus americanus]	sp|Q9UKR5|ERG28_HUMAN;	Ergosterol biosynthetic protein 28 homolog OS=Homo sapiens OX=9606 GN=ERG28 PE=1 SV=1;	PF03694.15	Erg28	Erg28 like protein
gene-LOC123745607	LOC123745607	sodium-independent sulfate anion transporter-like, transcript variant X1	2.356	1.23626	0.021623	0.613105	yes	up	22.88	30.88	7.83	3.01	8.54	6.04	20.53	5.86333	GO:0016021;GO:000827	CC:integral component of membrane;MF:secondary active sulfate transmembrane transporter activity;	K14708	SLC26A11	------	------	COG0659	P:Inorganic ion transport and metabolism	XP_042212890.1	LOW QUALITY PROTEIN: sodium-independent sulfate anion transporter-like [Homarus americanus]	sp|Q86WA9|S2611_HUMAN;	Sodium-independent sulfate anion transporter OS=Homo sapiens OX=9606 GN=SLC26A11 PE=1 SV=2;	PF00916.22;PF01740.23;PF13466.8	Sulfate_transp;STAS;STAS_2	Sulfate permease family;STAS domain;STAS domain
gene-LOC123745608	LOC123745608	uncharacterized LOC123745608	46.284	5.53246	0.00265312	0.240702	yes	up	0.64	0.48	0.05	0	0	0	0.39	0	GO:001602	CC:integral component of membrane;	------	------	------	------	------	------	XP_042228462.1	uncharacterized protein LOC121870653 [Homarus americanus]	------	------	------	------	------
gene-LOC123745620	LOC123745620	uncharacterized LOC123745620	4.634	2.21235	0.0245319	0.647688	yes	up	6	4.15	0.88	0.11	0.26	1.21	3.67667	0.526667	GO:0009166;GO:0006196;GO:0005886;GO:0016787;GO:0008253;GO:0016788;GO:0000166;GO:004687	BP:nucleotide catabolic process;BP:AMP catabolic process;CC:plasma membrane;MF:hydrolase activity;MF:5'-nucleotidase activity;MF:hydrolase activity, acting on ester bonds;MF:nucleotide binding;MF:metal ion binding;	K19970	NT5E, CD73	map00240;map01232;map00230;map00760	Pyrimidine metabolism;Nucleotide metabolism;Purine metabolism;Nicotinate and nicotinamide metabolism	COG0737	F:Nucleotide transport and metabolism	KAB7499624.1	5'-nucleotidase, partial [Armadillidium nasatum]	sp|Q05927|5NTD_BOVIN;	5'-nucleotidase OS=Bos taurus OX=9913 GN=NT5E PE=1 SV=2;	------	------	------
gene-LOC123745639	LOC123745639	protein transport protein sec31-like, transcript variant X1	4.25	2.08732	0.000302071	0.0663285	yes	up	4.33	2.67	1.1	0.24	0.71	0.27	2.7	0.406667	GO:000716	BP:signal transduction;	K09855	RASSF7_8	------	------	ENOG410XPWB	S:Function unknown	KAG7174447.1	Ras association domain-containing protein 8-like [Homarus americanus]	sp|Q8CJ96|RASF8_MOUSE;	Ras association domain-containing protein 8 OS=Mus musculus OX=10090 GN=Rassf8 PE=2 SV=1;	PF00788.25	RA	Ras association
gene-LOC123745643	LOC123745643	alpha-N-acetylgalactosaminidase-like	7.044	2.81638	0.00202388	0.210231	yes	up	91.2	7.63	8.84	2.41	5.28	0.57	35.89	2.75333	GO:0005975;GO:0005764;GO:000455	BP:carbohydrate metabolic process;CC:lysosome;MF:hydrolase activity, hydrolyzing O-glycosyl compounds;	K01204	NAGA	map00603;map04142	Glycosphingolipid biosynthesis - globo and isoglobo series;Lysosome	ENOG410XPF1	G:Carbohydrate transport and metabolism	XP_042212379.1	alpha-N-acetylgalactosaminidase-like [Homarus americanus]	sp|Q90744|NAGAB_CHICK;	Alpha-N-acetylgalactosaminidase OS=Gallus gallus OX=9031 GN=NAGA PE=1 SV=1;	PF16499.7;PF17450.4;PF17801.3;PF02065.20	Melibiase_2;Melibiase_2_C;Melibiase_C;Melibiase	Alpha galactosidase A;Alpha galactosidase A C-terminal beta sandwich domain;Alpha galactosidase C-terminal beta sandwich domain;Melibiase
gene-LOC123745664	LOC123745664	uncharacterized LOC123745664	3.693	1.8849	0.0425169	0.758021	yes	up	2.41	2.04	0.07	0.11	0.48	0.12	1.50667	0.236667	------	------	K10693	MYCBP2, PAM	map04361	Axon regeneration	ENOG410ZVN0;ENOG410XP1T	O:Posttranslational modification, protein turnover, chaperones;	XP_042212304.1	uncharacterized protein LOC121859513 isoform X1 [Homarus americanus]	sp|O75592|MYCB2_HUMAN;	E3 ubiquitin-protein ligase MYCBP2 OS=Homo sapiens OX=9606 GN=MYCBP2 PE=1 SV=4;	PF13229.8	Beta_helix	Right handed beta helix region
gene-LOC123745669	LOC123745669	tyrosine aminotransferase-like	0.08	-3.64633	0.00645637	0.358957	yes	down	2.86	0.07	0.04	7.2	6.76	0.12	0.99	4.69333	GO:0009058;GO:0006572;GO:0006559;GO:0004838;GO:003017	BP:biosynthetic process;BP:tyrosine catabolic process;BP:L-phenylalanine catabolic process;MF:L-tyrosin;MF:pyridoxal phosphate binding;	K00815	TAT	map00270;map00130;map00360;map00400;map00350	Cysteine and methionine metabolism;Ubiquinone and other terpenoid-quinone biosynthesis;Phenylalanine metabolism;Phenylalanine, tyrosine and tryptophan biosynthesis;Tyrosine metabolism	COG0436	E:Amino acid transport and metabolism	XP_042869054.1	tyrosine aminotransferase-like [Penaeus japonicus]	sp|P17735|ATTY_HUMAN;	Tyrosine aminotransferase OS=Homo sapiens OX=9606 GN=TAT PE=1 SV=1;	PF00155.23;PF01212.23;PF01053.22;PF00266.21;PF01041.19	Aminotran_1_2;Beta_elim_lyase;Cys_Met_Meta_PP;Aminotran_5;DegT_DnrJ_EryC1	Aminotransferase class I and II;Beta-eliminating lyase;Cys/Met metabolism PLP-dependent enzyme;Aminotransferase class-V;DegT/DnrJ/EryC1/StrS aminotransferase family
gene-LOC123745693	LOC123745693	uncharacterized LOC123745693	0.116	-3.1072	0.0421731	0.758021	yes	down	0.16	0.44	0.15	1.24	0	2.68	0.25	1.30667	------	------	------	------	------	------	------	------	------	------	------	------	------	------	------
gene-LOC123745743	LOC123745743	uncharacterized LOC123745743, transcript variant X1	0.026	-5.24852	0.00874432	0.406639	yes	down	0	0.33	0	0	10.62	1.58	0.11	4.06667	------	------	------	------	------	------	------	------	------	------	------	------	------	------	------
gene-LOC123745757	LOC123745757	phosphatidylcholine:ceramide cholinephosphotransferase 2-like, transcript variant X1	2.916	1.54379	0.0109877	0.452557	yes	up	17.61	17.91	7.76	1.01	5.29	5.31	14.4267	3.87	GO:0006665;GO:0016021;GO:001674	BP:sphingolipid metabolic process;CC:integral component of membrane;MF:transferase activity;	K04714	SGMS	map00600;map04071	Sphingolipid metabolism;Sphingolipid signaling pathway	ENOG410XNSC	S:Function unknown	XP_042223902.1	phosphatidylcholine:ceramide cholinephosphotransferase 2-like isoform X3 [Homarus americanus]	sp|A0AAS4|SMS1_PIG;	Phosphatidylcholine:ceramide cholinephosphotransferase 1 OS=Sus scrofa OX=9823 GN=SGMS1 PE=2 SV=2;	PF14360.8	PAP2_C	PAP2 superfamily C-terminal
gene-LOC123745769	LOC123745769	UPF0764 protein C16orf89 homolog, transcript variant X1	4.163	2.05771	0.0353976	0.73594	yes	up	0.61	0.83	1.54	0.27	0.22	0.12	0.993333	0.203333	------	------	------	------	------	------	ENOG4112ACS	S:Function unknown	XP_042233639.1	UPF0764 protein C16orf89 homolog isoform X1 [Homarus americanus]	sp|A7MCS3|CP089_DANRE;	UPF0764 protein C16orf89 homolog OS=Danio rerio OX=7955 PE=2 SV=2;	PF15882.7	DUF4735	Domain of unknown function
gene-LOC123745805	LOC123745805	adhesion G-protein coupled receptor D1-like	0.165	-2.59615	0.0249348	0.647688	yes	down	0.12	0.23	0.05	0.21	1.64	0.03	0.133333	0.626667	GO:0007166;GO:0016021;GO:000493	BP:cell surface receptor signaling pathway;CC:integral component of membrane;MF:G-protein coupled receptor activity;	------	------	------	------	ENOG410XSD2;ENOG410XRS2;ENOG410XTGH	S:Function unknown;U:Intracellular trafficking, secretion, and vesicular transport;S:Function unknown	XP_042208473.1	adhesion G-protein coupled receptor D1-like [Homarus americanus]	sp|Q9NYQ6|CELR1_HUMAN;	Cadherin EGF LAG seven-pass G-type receptor 1 OS=Homo sapiens OX=9606 GN=CELSR1 PE=1 SV=1;	PF00002.26;PF00090.21;PF19028.2	7tm_2;TSP_1;TSP1_spondin	7 transmembrane receptor;Thrombospondin type 1 domain;Spondin-like TSP1 domain
gene-LOC123745835	LOC123745835	transmembrane protein 18-like	2.245	1.16666	0.0266395	0.657634	yes	up	7.23	9.98	2.74	0.82	3.01	1.73	6.65	1.85333	GO:001602	CC:integral component of membrane;	K22145	TMEM18	------	------	ENOG41125VK	S:Function unknown	XP_042233592.1	transmembrane protein 18-like [Homarus americanus]	sp|Q641M3|TMM18_DANRE;	Transmembrane protein 18 OS=Danio rerio OX=7955 GN=tmem18 PE=2 SV=1;	PF14770.8	TMEM18	Transmembrane protein 18
gene-LOC123745854	LOC123745854	uncharacterized LOC123745854	6.184	2.62852	0.0194817	0.591601	yes	up	18.56	345.16	261.46	9.29	6.79	76.25	208.393	30.7767	------	------	------	------	------	------	ENOG4111JQ2	S:Function unknown	KAG0729547.1	hypothetical protein GWK47_030073 [Chionoecetes opilio]	------	------	PF03067.17	LPMO_10	Lytic polysaccharide mono-oxygenase, cellulose-degrading
gene-LOC123746000	LOC123746000	trichohyalin-like, transcript variant X2	3.677	1.87864	0.0303677	0.691532	yes	up	3.21	1.05	0.19	0.05	0.46	0.09	1.48333	0.2	------	------	K09191;K09228	GTF3A;KRAB	map05168	Herpes simplex virus 1 infection	COG5048	S:Function unknown	XP_042227383.1	protein split ends-like [Homarus americanus]	------	------	PF00096.28;PF13894.8	zf-C2H2;zf-C2H2_4	Zinc finger, C2H2 type;C2H2-type zinc finger
gene-LOC123746001	LOC123746001	uncharacterized LOC123746001, transcript variant X4	0.192	-2.38058	0.0102296	0.435489	yes	down	4.86	1.4	0.05	3.79	9.27	2.86	2.10333	5.30667	GO:001675	MF:transferase activity, transferring glycosyl groups;	------	------	------	------	ENOG410YAR9	S:Function unknown	XP_042857421.1	glycosyltransferase 1 domain-containing protein 1-like [Penaeus japonicus]	sp|A4FUP9|GL1D1_MOUSE;	Glycosyltransferase 1 domain-containing protein 1 OS=Mus musculus OX=10090 GN=Glt1d1 PE=2 SV=2;	PF00534.22;PF13692.8;PF13524.8	Glycos_transf_1;Glyco_trans_1_4;Glyco_trans_1_2	Glycosyl transferases group 1;Glycosyl transferases group 1;Glycosyl transferases group 1
gene-LOC123746046	LOC123746046	catalase-like, transcript variant X1	0.396	-1.33462	0.0462443	0.780707	yes	down	228.3	362.43	197.6	377.44	912.42	211.95	262.777	500.603	GO:0042744;GO:0006979;GO:0046872;GO:0020037;GO:000409	BP:hydrogen peroxide catabolic process;BP:response to oxidative stress;MF:metal ion binding;MF:heme binding;MF:catalase activity;	K03781	katE, CAT, catB, srpA	map00630;map05208;map04068;map05014;map04146;map04213;map04212;map04211;map05022;map00380	Glyoxylate and dicarboxylate metabolism;Chemical carcinogenesis - reactive oxygen species;FoxO signaling pathway;Amyotrophic lateral sclerosis;Peroxisome;Longevity regulating pathway - multiple species;Longevity regulating pathway - worm;Longevity regulating pathway;Pathways of neurodegeneration - multiple diseases;Tryptophan metabolism	COG0753	P:Inorganic ion transport and metabolism	XP_042227583.1	catalase-like [Homarus americanus]	sp|Q9PWF7|CATA_GLARU;	Catalase OS=Glandirana rugosa OX=8410 GN=cat PE=2 SV=3;	PF00199.21;PF06628.14	Catalase;Catalase-rel	Catalase;Catalase-related immune-responsive
gene-LOC123746049	LOC123746049	cell wall protein IFF6-like	0.386	-1.37217	0.0497877	0.79373	yes	down	6.34	1.57	3.25	6.66	6.54	5.22	3.72	6.14	------	------	------	------	------	------	------	------	XP_027230714.1	keratin, type I cytoskeletal 9-like [Penaeus vannamei]	------	------	------	------	------
gene-LOC123746054	LOC123746054	uncharacterized LOC123746054, transcript variant X1	2.525	1.33621	0.0324783	0.720141	yes	up	5.71	7.6	3.29	1.47	2.04	0.82	5.53333	1.44333	GO:001602	CC:integral component of membrane;	------	------	------	------	------	------	XP_042227527.1	uncharacterized protein LOC121869972 [Homarus americanus]	------	------	------	------	------
gene-LOC123746122	LOC123746122	uncharacterized LOC123746122	3.888	1.95916	0.0185733	0.573526	yes	up	1.97	1.4	0.22	0.13	0.18	0.21	1.19667	0.173333	GO:0016591;GO:000389	CC:DNA-directed RNA polymerase II, holoenzyme;MF:DNA-directed RNA polymerase activity;	K21987	POLR2M, GRINL1A	map03020	RNA polymerase	------	------	XP_042876042.1	uncharacterized protein LOC122255801 [Penaeus japonicus]	------	------	PF15328.8	GCOM2	Putative GRINL1B complex locus protein 2
gene-LOC123746135	LOC123746135	hemocyanin B chain-like	0.218	-2.19762	0.0119691	0.472573	yes	down	749.7	711.1	156.76	1623.85	2524.55	141.16	539.187	1429.85	GO:001649	MF:oxidoreductase activity;	------	------	------	------	ENOG410XR2D	S:Function unknown	AAO47336.1	hemocyanin 2 [Pacifastacus leniusculus]	sp|P10787|HCYB_PANIN;	Hemocyanin B chain OS=Panulirus interruptus OX=6735 PE=1 SV=1;	PF00372.21;PF03723.16;PF03722.16;PF00264.22	Hemocyanin_M;Hemocyanin_C;Hemocyanin_N;Tyrosinase	Hemocyanin, copper containing domain;Hemocyanin, ig-like domain;Hemocyanin, all-alpha domain;Common central domain of tyrosinase
gene-LOC123746142	LOC123746142	chorion peroxidase-like, transcript variant X1	6.568	2.71544	0.000833467	0.122726	yes	up	7.95	3.19	0.93	0.16	0.87	0.1	4.02333	0.376667	GO:0048477;GO:0006979;GO:0004601;GO:002003	BP:oogenesis;BP:response to oxidative stress;MF:peroxidase activity;MF:heme binding;	K19511	PXDN, VPO1	------	------	ENOG410XPZ3	S:Function unknown	CAA62752.1	peroxinectin [Pacifastacus leniusculus]	sp|Q9VEG6|PERC_DROME;	Chorion peroxidase OS=Drosophila melanogaster OX=7227 GN=Pxt PE=2 SV=3;	PF03098.17	An_peroxidase	Animal haem peroxidase
gene-LOC123746227	LOC123746227	zinc finger protein 883-like	0.217	-2.20461	0.0349461	0.73594	yes	down	0.37	0.13	0.05	0.6	0.61	0.13	0.183333	0.446667	------	------	------	------	------	------	------	------	------	------	------	------	------	------	------
gene-LOC123746261	LOC123746261	lachesin-like	0.216	-2.20882	0.000177117	0.0466841	yes	down	1.1	0.83	0.47	1.96	4.32	1.36	0.8	2.54667	------	------	------	------	------	------	ENOG4110SGT;ENOG410YESY	S:Function unknown;	XP_042207230.1	protein amalgam-like isoform X1 [Homarus americanus]	sp|P15364|AMAL_DROME;	Protein amalgam OS=Drosophila melanogaster OX=7227 GN=Ama PE=2 SV=2;	PF13927.8;PF07679.18;PF00047.27;PF13895.8;PF07686.19;PF16681.7;PF00041.23	Ig_3;I-set;ig;Ig_2;V-set;Ig_5;fn3	Immunoglobulin domain;Immunoglobulin I-set domain;Immunoglobulin domain;Immunoglobulin domain;Immunoglobulin V-set domain;Ig-like domain on T-cell surface glycoprotein CD3 epsilon chain;Fibronectin type III domain
gene-LOC123746339	LOC123746339	cytochrome P450 CYP12A2-like, transcript variant X1	0.255	-1.96889	0.00589703	0.351463	yes	down	6.64	7.68	5.81	21.71	9.25	21.66	6.71	17.54	GO:0005506;GO:0016705;GO:0004497;GO:002003	MF:iron ion binding;MF:oxidoreductase activity, acting on paired donors, with incorporation or reduction of molecular oxygen;MF:monooxygenase activity;MF:heme binding;	------	------	------	------	COG2124	Q:Secondary metabolites biosynthesis, transport and catabolism	XP_042221476.1	probable cytochrome P450 301a1, mitochondrial isoform X1 [Homarus americanus]	sp|Q9V5L3|C49A1_DROME;	Probable cytochrome P450 49a1 OS=Drosophila melanogaster OX=7227 GN=Cyp49a1 PE=2 SV=3;	PF00067.24	p450	Cytochrome P450
gene-LOC123746350	LOC123746350	integrin alpha-5-like, transcript variant X1	0.379	-1.39872	0.0114724	0.463188	yes	down	1.81	0.64	0.52	1.09	2.25	1.54	0.99	1.62667	GO:0016477;GO:0070121;GO:0042074;GO:0007229;GO:0090245;GO:0007155;GO:0001525;GO:0001935;GO:0001568;GO:000830	BP:cell migration;BP:Kupffer's vesicle development;BP:cell migration involved in gastrulation;BP:integrin-mediated signaling pathway;BP:axis elongation involved in somitogenesis;BP:cell adhesion;BP:angiogenesis;BP:endothelial cell proliferation;BP:blood vessel development;CC:integrin complex;	K06584;K06484;K06487	ITGA8;ITGA5, CD49e;ITGAV, CD51	map04514;map05165;map05163;map05168;map04810;map05135;map05131;map05133;map04145;map05222;map04640;map05206;map05205;map04510;map04512;map05200;map05418;map05414;map05412;map05410;map04919;map05100;map04151	Cell adhesion molecules;Human papillomavirus infection;Human cytomegalovirus infection;Herpes simplex virus 1 infection;Regulation of actin cytoskeleton;Yersinia infection;Shigellosis;Pertussis;Phagosome;Small cell lung cancer;Hematopoietic cell lineage;MicroRNAs in cancer;Proteoglycans in cancer;Focal adhesion;ECM-receptor interaction;Pathways in cancer;Fluid shear stress and atherosclerosis;Dil…	ENOG410YR19;ENOG410XPVZ;ENOG410XVGZ;ENOG410XV95	U:Intracellular trafficking, secretion, and vesicular transport;S:Function unknown	XP_042207221.1	integrin alpha-5-like [Homarus americanus]	sp|Q06274|ITA5_XENLA;	Integrin alpha-5 OS=Xenopus laevis OX=8355 GN=itga5 PE=2 SV=1;	PF01839.25;PF08441.14;PF13517.8	FG-GAP;Integrin_alpha2;FG-GAP_3	FG-GAP repeat;Integrin alpha;FG-GAP-like repeat
gene-LOC123746356	LOC123746356	uncharacterized LOC123746356, transcript variant X1	0.465	-1.10452	0.0257022	0.647688	yes	down	19.9	11.62	7.75	10.06	26.88	20.85	13.09	19.2633	------	------	------	------	------	------	------	------	XP_042207189.1	uncharacterized protein LOC121856018 [Homarus americanus]	------	------	------	------	------
gene-LOC123746368	LOC123746368	uncharacterized LOC123746368	10.79	3.43164	0.00849709	0.401319	yes	up	0.34	0.63	0.35	0	0.03	0.07	0.44	0.0333333	------	------	------	------	------	------	------	------	------	------	------	------	------	------	------
gene-LOC123746446	LOC123746446	uncharacterized LOC123746446	7.408	2.88913	0.0106203	0.441243	yes	up	0.58	0.74	0.02	0.02	0.06	0.02	0.446667	0.0333333	GO:0016021;GO:000493	CC:integral component of membrane;MF:G-protein coupled receptor activity;	------	------	------	------	------	------	XP_042223043.1	uncharacterized protein LOC121867249 [Homarus americanus]	------	------	PF00001.23	7tm_1	7 transmembrane receptor
gene-LOC123746518	LOC123746518	caldesmon-like	101.301	6.6625	0.000144397	0.0436184	yes	up	0.64	0.18	2.71	0.03	0	0	1.17667	0.01	GO:0016021;GO:0004252;GO:000550	CC:integral component of membrane;MF:serine-type endopeptidase activity;MF:calcium ion binding;	K02857	RHBDL1_2_3	------	------	COG0705	S:Function unknown	XP_042219678.1	trichohyalin-like [Homarus americanus]	------	------	------	------	------
gene-LOC123746547	LOC123746547	uncharacterized LOC123746547	17.467	4.12659	0.00145788	0.175539	yes	up	0.63	7.68	13.18	0.34	0	0.9	7.16333	0.413333	------	------	------	------	------	------	------	------	XP_042238432.1	uncharacterized protein LOC121876930 [Homarus americanus]	------	------	------	------	------
gene-LOC123746548	LOC123746548	mucin-17-like, transcript variant X1	5.316	2.41033	0.0082334	0.394974	yes	up	0.63	0.87	0.89	0.07	0.2	0.11	0.796667	0.126667	GO:003140	MF:pigment binding;	K03098	APOD	------	------	COG3040	M:Cell wall/membrane/envelope biogenesis	XP_042238426.1	crustacyanin-A2 subunit-like [Homarus americanus]	sp|P05090|APOD_HUMAN;	Apolipoprotein D OS=Homo sapiens OX=9606 GN=APOD PE=1 SV=1;	PF00061.25;PF08212.14	Lipocalin;Lipocalin_2	Lipocalin / cytosolic fatty-acid binding protein family;Lipocalin-like domain
gene-LOC123746589	LOC123746589	uncharacterized LOC123746589	5.015	2.32636	0.00523298	0.330303	yes	up	10.78	73.28	8.25	1.86	4.46	6.36	30.77	4.22667	------	------	------	------	------	------	------	------	------	------	------	------	------	------	------
gene-LOC123746604	LOC123746604	COP9 signalosome complex subunit 4-like, transcript variant X1	0.446	-1.16537	0.0496331	0.792848	yes	down	6.7	10.35	3.28	9.32	9.18	9.74	6.77667	9.41333	GO:0005737;GO:0008180;GO:000843	CC:cytoplasm;CC:COP9 signalosome;MF:selenium binding;	K12178	COPS4, CSN4	------	------	ENOG410XPDE	O:Posttranslational modification, protein turnover, chaperones	XP_042213695.1	COP9 signalosome complex subunit 4-like [Homarus americanus]	sp|O88544|CSN4_MOUSE;	COP9 signalosome complex subunit 4 OS=Mus musculus OX=10090 GN=Cops4 PE=1 SV=1;	PF18420.3;PF01399.29	CSN4_RPN5_eIF3a;PCI	CSN4/RPN5/eIF3a helix turn helix domain;PCI domain
gene-LOC123746626	LOC123746626	hematopoietic prostaglandin D synthase-like	0.2	-2.32212	0.00209962	0.210231	yes	down	28.6	11.08	5.7	29.47	13.08	82.95	15.1267	41.8333	GO:000674	BP:glutathione metabolic process;	K04097	HPGDS	map00590;map00480;map05204;map00982;map00980	Arachidonic acid metabolism;Glutathione metabolism;Chemical carcinogenesis - DNA adducts;Drug metabolism - cytochrome P450;Metabolism of xenobiotics by cytochrome P450	ENOG4111VAU	O:Posttranslational modification, protein turnover, chaperones	KAG7170369.1	Hematopoietic prostaglandin D synthase-like 2 [Homarus americanus]	sp|O35543|HPGDS_RAT;	Hematopoietic prostaglandin D synthase OS=Rattus norvegicus OX=10116 GN=Hpgds PE=1 SV=3;	PF14497.8;PF02798.22;PF13417.8;PF00043.27;PF13409.8	GST_C_3;GST_N;GST_N_3;GST_C;GST_N_2	Glutathione S-transferase, C-terminal domain;Glutathione S-transferase, N-terminal domain;Glutathione S-transferase, N-terminal domain;Glutathione S-transferase, C-terminal domain;Glutathione S-transferase, N-terminal domain
gene-LOC123746688	LOC123746688	uncharacterized LOC123746688, transcript variant X1	3.612	1.85293	0.00673147	0.364723	yes	up	8.78	3.33	0.59	0.51	0.66	0.58	4.23333	0.583333	GO:0016021;GO:002285	CC:integral component of membrane;MF:transmembrane transporter activity;	K08186	SLC16A9	------	------	COG0477;ENOG410ZX24	G:Carbohydrate transport and metabolism;	XP_042240004.1	uncharacterized protein LOC121878082 isoform X1 [Homarus americanus]	sp|Q6GM59|MOT12_XENLA;	Monocarboxylate transporter 12 OS=Xenopus laevis OX=8355 GN=slc16a12 PE=2 SV=1;	PF07690.18	MFS_1	Major Facilitator Superfamily
gene-LOC123746703	LOC123746703	protein yippee-like 2, transcript variant X2	0.307	-1.70503	0.0277209	0.672393	yes	down	2.52	2.77	1.05	2.09	12.45	1.12	2.11333	5.22	GO:004687	MF:metal ion binding;	------	------	------	------	ENOG4111VJ1	S:Function unknown	XP_042219850.1	protein yippee-like 2 [Homarus americanus]	sp|Q2YDI3|YPEL2_BOVIN;	Protein yippee-like 2 OS=Bos taurus OX=9913 GN=YPEL2 PE=3 SV=1;	PF03226.16	Yippee-Mis18	Yippee zinc-binding/DNA-binding /Mis18, centromere assembly
gene-LOC123746726	LOC123746726	thioredoxin-related transmembrane protein 2 homolog	3.02	1.59458	0.0344319	0.731711	yes	up	31.05	16.08	2.24	1.05	2.23	5.72	16.4567	3	GO:0045893;GO:0043227;GO:0016021;GO:0005654;GO:0000785;GO:0004842;GO:001503	BP:positive regulation of transcription, DNA-templated;CC:membrane-bounded organelle;CC:integral component of membrane;CC:nucleoplasm;CC:chromatin;MF:ubiquitin-protein transferase activity;MF:disulfide oxidoreductase activity;	K25112	TMX2	------	------	ENOG410XVTA	S:Function unknown	XP_042239939.1	thioredoxin-related transmembrane protein 2 homolog [Homarus americanus]	sp|Q7JW12|TMX2_DROME;	Thioredoxin-related transmembrane protein 2 homolog OS=Drosophila melanogaster OX=7227 GN=CG11007 PE=2 SV=1;	PF00085.22	Thioredoxin	Thioredoxin
gene-LOC123746761	LOC123746761	protein lifeguard 1-like, transcript variant X1	2.232	1.15803	0.0454982	0.780707	yes	up	12.18	5.27	1.71	0.73	3.04	1.49	6.38667	1.75333	GO:001602	CC:integral component of membrane;	K24205	TMBIM, LFG	------	------	COG0670	S:Function unknown	XP_042223180.1	protein lifeguard 1-like [Homarus americanus]	sp|Q9ESF4|LFG1_MOUSE;	Protein lifeguard 1 OS=Mus musculus OX=10090 GN=Grina PE=2 SV=1;	PF01027.22;PF12811.9	Bax1-I;BaxI_1	Inhibitor of apoptosis-promoting Bax1;Bax inhibitor 1 like
gene-LOC123746803	LOC123746803	uncharacterized LOC123746803	0.385	-1.37611	0.0413186	0.758021	yes	down	27.44	45.73	8.82	26.83	86.57	16.48	27.33	43.2933	GO:0008152;GO:0006685;GO:0005576;GO:0016798;GO:0004767;GO:004687	BP:metabolic process;BP:sphingomyelin catabolic process;CC:extracellular region;MF:hydrolase activity, acting on glycosyl bonds;MF:sphingomyelin phosphodiesterase activity;MF:metal ion binding;	K12350	SMPD1, ASM	map00600;map04071;map04217;map04142	Sphingolipid metabolism;Sphingolipid signaling pathway;Necroptosis;Lysosome	ENOG410YYPB	S:Function unknown	XP_042241479.1	LOW QUALITY PROTEIN: sphingomyelin phosphodiesterase-like [Homarus americanus]	sp|Q04519|ASM_MOUSE;	Sphingomyelin phosphodiesterase OS=Mus musculus OX=10090 GN=Smpd1 PE=1 SV=2;	------	------	------
gene-LOC123746821	LOC123746821	protein sel-1 homolog 2-like	13.156	3.71763	1.52762e-07	0.000318661	yes	up	23.66	4	2.08	0.24	0.43	0.5	9.91333	0.39	GO:0006412;GO:0016021;GO:0005840;GO:000373	BP:translation;CC:integral component of membrane;CC:ribosome;MF:structural constituent of ribosome;	K14026	SEL1, SEL1L	map04141	Protein processing in endoplasmic reticulum	COG0790	S:Function unknown	XP_042210171.1	protein sel-1 homolog 2-like [Homarus americanus]	sp|Q5XI05|SE1L2_RAT;	Protein sel-1 homolog 2 OS=Rattus norvegicus OX=10116 GN=Sel1l2 PE=2 SV=1;	PF08238.14	Sel1	Sel1 repeat
gene-LOC123746837	LOC123746837	gametogenetin-binding protein 2-like, transcript variant X1	2.261	1.17686	0.0219368	0.614471	yes	up	16.92	14.67	3.87	1.64	4.08	4.03	11.82	3.25	------	------	------	------	------	------	ENOG410XRSX	S:Function unknown	XP_042216191.1	gametogenetin-binding protein 2-like [Homarus americanus]	sp|Q6GVH4|GGNB2_CHICK;	Gametogenetin-binding protein 2 OS=Gallus gallus OX=9031 GN=GGNBP2 PE=2 SV=1;	------	------	------
gene-LOC123746854	LOC123746854	peroxidase-like, transcript variant X1	6.974	2.80207	0.00875613	0.406639	yes	up	0.16	1.84	1.09	0.15	0.11	0.07	1.03	0.11	GO:0048477;GO:0006979;GO:0004601;GO:002003	BP:oogenesis;BP:response to oxidative stress;MF:peroxidase activity;MF:heme binding;	K19511	PXDN, VPO1	------	------	ENOG410XPZ3	S:Function unknown	XP_042211466.1	peroxidase-like [Homarus americanus]	sp|Q9VEG6|PERC_DROME;	Chorion peroxidase OS=Drosophila melanogaster OX=7227 GN=Pxt PE=2 SV=3;	PF03098.17	An_peroxidase	Animal haem peroxidase
gene-LOC123746867	LOC123746867	uncharacterized LOC123746867, transcript variant X2	0.171	-2.54645	0.0474904	0.784156	yes	down	0.13	0.07	0	0.13	0.21	0.31	0.0666667	0.216667	------	------	------	------	------	------	------	------	------	------	------	------	------	------	------
gene-LOC123746896	LOC123746896	arylsulfatase I-like, transcript variant X2	0.32	-1.64512	0.033583	0.72595	yes	down	5.55	0.71	2.54	6.21	6.98	4.71	2.93333	5.96667	GO:000848	MF:sulfuric ester hydrolase activity;	K01135;K12375	ARSB;ARSI_J	map04142;map00531	Lysosome;Glycosaminoglycan degradation	COG3119	P:Inorganic ion transport and metabolism	XP_042216196.1	arylsulfatase I-like [Homarus americanus]	sp|Q5FYB0|ARSJ_HUMAN;	Arylsulfatase J OS=Homo sapiens OX=9606 GN=ARSJ PE=2 SV=1;	PF00884.25	Sulfatase	Sulfatase
gene-LOC123746901	LOC123746901	uncharacterized LOC123746901, transcript variant X5	3.76	1.91065	0.0344126	0.731711	yes	up	0.56	0.89	0.05	0.05	0.09	0.09	0.5	0.0766667	------	------	------	------	------	------	ENOG410XSD2	S:Function unknown	XP_042216058.1	uncharacterized protein LOC121862124 isoform X1 [Homarus americanus]	sp|Q86SQ4|AGRG6_HUMAN;	Adhesion G-protein coupled receptor G6 OS=Homo sapiens OX=9606 GN=ADGRG6 PE=1 SV=3;	PF00002.26;PF01825.23	7tm_2;GPS	7 transmembrane receptor;GPCR proteolysis site, GPS, motif
gene-LOC123746927	LOC123746927	uncharacterized LOC123746927	0.158	-2.66417	0.000753613	0.116447	yes	down	32.54	28.06	6.26	94.35	111.33	15.73	22.2867	73.8033	------	------	------	------	------	------	------	------	------	------	------	------	------	------	------
gene-LOC123747023	LOC123747023	solute carrier family 35 member E1 homolog, transcript variant X1	5.083	2.34577	0.00212832	0.211413	yes	up	1.71	0.95	0.38	0.01	0.26	0.14	1.01333	0.136667	GO:0005794;GO:0016021;GO:001529	CC:Golgi apparatus;CC:integral component of membrane;MF:antiporter activity;	K15283	SLC35E1	------	------	ENOG410XP1S	S:Function unknown	XP_042206227.1	solute carrier family 35 member E1 homolog isoform X1 [Homarus americanus]	sp|Q9VR50|S35E1_DROME;	Solute carrier family 35 member E1 homolog OS=Drosophila melanogaster OX=7227 GN=CG14621 PE=2 SV=1;	PF03151.18;PF00892.22	TPT;EamA	Triose-phosphate Transporter family;EamA-like transporter family
gene-LOC123747072	LOC123747072	uncharacterized LOC123747072	214.2	7.74281	1.49143e-14	9.33338e-11	yes	up	2.99	28.52	16.74	0.08	0.03	0.21	16.0833	0.106667	GO:001602	CC:integral component of membrane;	------	------	------	------	ENOG41121C0	S:Function unknown	XP_042222332.1	uncharacterized protein LOC121866686 [Homarus americanus]	sp|P42519|STAR_DROME;	Protein Star OS=Drosophila melanogaster OX=7227 GN=S PE=2 SV=1;	------	------	------
gene-LOC123747103	LOC123747103	uncharacterized LOC123747103, transcript variant X1	3.766	1.9132	0.00476953	0.314186	yes	up	3.95	1.81	0.56	0.14	0.53	0.33	2.10667	0.333333	GO:001602	CC:integral component of membrane;	------	------	------	------	ENOG4111UFU	S:Function unknown	KAG7163921.1	Transmembrane protein 65-like [Homarus americanus]	sp|Q6PI78|TMM65_HUMAN;	Transmembrane protein 65 OS=Homo sapiens OX=9606 GN=TMEM65 PE=1 SV=2;	PF10507.11	TMEM65	Transmembrane protein 65
gene-LOC123747181	LOC123747181	uncharacterized LOC123747181	8.811	3.13935	0.0215335	0.613105	yes	up	0.93	0.34	0.1	0	0.1	0	0.456667	0.0333333	GO:000552	MF:GTP binding;	------	------	------	------	ENOG410ZHK4	S:Function unknown	KAG7163342.1	putative 50S ribosome-binding GTPase-like 3 [Homarus americanus]	------	------	PF01926.25;PF00735.20;PF00437.22;PF04548.18;PF03193.18;PF12846.9;PF13245.8;PF13476.8;PF13401.8;PF12775.9	MMR_HSR1;Septin;T2SSE;AIG1;RsgA_GTPase;AAA_10;AAA_19;AAA_23;AAA_22;AAA_7	50S ribosome-binding GTPase;Septin;Type II/IV secretion system protein;AIG1 family;RsgA GTPase;AAA-like domain;AAA domain;AAA domain;AAA domain;P-loop containing dynein motor region
gene-LOC123747289	LOC123747289	forkhead box protein I1-ema-like	0.048	-4.38756	0.00820082	0.394974	yes	down	0.08	0	0.04	0.03	1.63	0.05	0.04	0.57	GO:0007495;GO:0007507;GO:0030154;GO:0030166;GO:0030111;GO:0006357;GO:0009653;GO:0061146;GO:0007275;GO:0005634;GO:0000785;GO:0043565;GO:0003700;GO:0008301;GO:0003677;GO:0000978;GO:000098	BP:visceral mesoderm-endoderm interaction involved in midgut development;BP:heart development;BP:cell differentiation;BP:proteoglycan biosynthetic process;BP:regulation of Wnt signaling pathway;BP:regulation of transcription from RNA polymerase II promoter;BP:anatomical structure morphogenesis;BP:Peyer's patch morphogenesis;BP:multicellular organism development;CC:nucleus;CC:chromatin;MF:sequence…	K09405	FOXL	------	------	COG5025	K:Transcription	KAG7175809.1	Forkhead box protein L1-like [Homarus americanus]	sp|Q64731|FOXL1_MOUSE;	Forkhead box protein L1 OS=Mus musculus OX=10090 GN=Foxl1 PE=2 SV=2;	PF00250.20	Forkhead	Forkhead domain
gene-LOC123747291	LOC123747291	metallophosphoesterase MPPED2-like, transcript variant X3	3.682	1.88067	0.0170257	0.560774	yes	up	3.7	2.92	0.47	0.07	0.71	0.37	2.36333	0.383333	GO:001678	MF:hydrolase activity;	------	------	------	------	ENOG4111K47	S:Function unknown	XP_042234517.1	metallophosphoesterase MPPED2-like isoform X1 [Homarus americanus]	sp|O15442|MPPD1_HUMAN;	Metallophosphoesterase domain-containing protein 1 OS=Homo sapiens OX=9606 GN=MPPED1 PE=1 SV=3;	PF00149.30;PF12850.9	Metallophos;Metallophos_2	Calcineurin-like phosphoesterase;Calcineurin-like phosphoesterase superfamily domain
gene-LOC123747338	LOC123747338	target of EGR1 protein 1-like	4.913	2.29651	0.000358934	0.0742226	yes	up	24.47	24.44	2.93	1.22	2.27	2.53	17.28	2.00667	GO:0046872;GO:000367	MF:metal ion binding;MF:nucleic acid binding;	K13202	TOE1	------	------	ENOG410XNUS	S:Function unknown	KAG7161913.1	Target of EGR1 protein 1-like, partial [Homarus americanus]	sp|Q96GM8|TOE1_HUMAN;	Target of EGR1 protein 1 OS=Homo sapiens OX=9606 GN=TOE1 PE=1 SV=1;	PF04857.22	CAF1	CAF1 family ribonuclease
gene-LOC123747344	LOC123747344	uncharacterized LOC123747344, transcript variant X2	35.715	5.15848	5.81614e-05	0.027998	yes	up	2.48	120.86	59.87	0.13	0.24	4.39	61.07	1.58667	------	------	------	------	------	------	COG2234	S:Function unknown	XP_042234553.1	uncharacterized protein LOC121874481 [Homarus americanus]	------	------	PF04389.19	Peptidase_M28	Peptidase family M28
gene-LOC123747358	LOC123747358	DNA repair and recombination protein rad22-like	5.222	2.38451	0.0148911	0.532506	yes	up	4.17	2.15	0.24	0.03	0.68	0.09	2.18667	0.266667	GO:0000724;GO:0000730;GO:0006312;GO:0045002;GO:000563	BP:double-strand break repair via homologous recombination;BP:DNA recombinase assembly;BP:mitotic recombination;BP:double-strand break repair via single-strand annealing;CC:nucleus;	K10873	RAD52	map03440	Homologous recombination	COG5055	L:Replication, recombination and repair	XP_042234575.1	uncharacterized protein LOC121874496 [Homarus americanus]	sp|P39022|RAD52_CHICK;	DNA repair protein RAD52 homolog OS=Gallus gallus OX=9031 GN=RAD52 PE=2 SV=1;	PF04098.17	Rad52_Rad22	Rad52/22 family double-strand break repair protein
gene-LOC123747391	LOC123747391	uncharacterized LOC123747391, transcript variant X1	3.832	1.93791	0.0160899	0.553689	yes	up	1.45	1.68	0.22	0.08	0.37	0.1	1.11667	0.183333	------	------	------	------	------	------	------	------	XP_037772400.1	LOW QUALITY PROTEIN: uncharacterized protein LOC119568069 [Penaeus monodon]	------	------	------	------	------
gene-LOC123747425	LOC123747425	S-adenosylmethionine synthase-like	0.345	-1.536	0.00306959	0.256126	yes	down	324.62	420.95	216.18	446.55	904.08	660.67	320.583	670.433	------	------	K00789	metK, MAT	map00270;map01240	Cysteine and methionine metabolism;Biosynthesis of cofactors	COG0192	H:Coenzyme transport and metabolism	XP_019490632.1	PREDICTED: S-adenosylmethionine synthase-like [Hipposideros armiger]	sp|P40320|METK_DROME;	S-adenosylmethionine synthase OS=Drosophila melanogaster OX=7227 GN=Sam-S PE=2 SV=2;	PF02773.18;PF02772.18;PF00438.22	S-AdoMet_synt_C;S-AdoMet_synt_M;S-AdoMet_synt_N	S-adenosylmethionine synthetase, C-terminal domain;S-adenosylmethionine synthetase, central domain;S-adenosylmethionine synthetase, N-terminal domain
gene-LOC123747439	LOC123747439	ADP-ribosylation factor-like protein 5B	2.696	1.43064	0.0294495	0.685624	yes	up	2.1	1.26	0.3	0.09	0.41	0.33	1.22	0.276667	GO:0016192;GO:0006886;GO:1903292;GO:0016021;GO:0005802;GO:000552	BP:vesicle-mediated transport;BP:intracellular protein transport;BP:protein localization to Golgi membrane;CC:integral component of membrane;CC:trans-Golgi network;MF:GTP binding;	K07950	ARL5B	------	------	COG1100	S:Function unknown	XP_042206094.1	ADP-ribosylation factor-like protein 5B [Homarus americanus]	sp|Q96KC2|ARL5B_HUMAN;	ADP-ribosylation factor-like protein 5B OS=Homo sapiens OX=9606 GN=ARL5B PE=1 SV=1;	PF00025.23;PF08477.15;PF09439.12;PF00071.24;PF00503.22;PF01926.25;PF04670.14	Arf;Roc;SRPRB;Ras;G-alpha;MMR_HSR1;Gtr1_RagA	ADP-ribosylation factor family;Ras of Complex, Roc, domain of DAPkinase;Signal recognition particle receptor beta subunit;Ras family;G-protein alpha subunit;50S ribosome-binding GTPase;Gtr1/RagA G protein conserved region
gene-LOC123747472	LOC123747472	SET and MYND domain-containing protein 4-like	0.209	-2.25595	0.0438842	0.762853	yes	down	1.52	0.7	0.19	2.09	4.08	0.02	0.803333	2.06333	------	------	K24634	SMYD4, ZMYND21	------	------	COG2940	S:Function unknown	XP_042205045.1	SET and MYND domain-containing protein 4-like isoform X1 [Homarus americanus]	sp|Q8IYR2|SMYD4_HUMAN;	SET and MYND domain-containing protein 4 OS=Homo sapiens OX=9606 GN=SMYD4 PE=2 SV=3;	PF00856.30	SET	SET domain
gene-LOC123747567	LOC123747567	uncharacterized LOC123747567	28.992	4.8576	0.0142718	0.519263	yes	up	0.26	0.24	0.18	0	0	0	0.226667	0	GO:0007218;GO:0016021;GO:000493	BP:neuropeptide signaling pathway;CC:integral component of membrane;MF:G-protein coupled receptor activity;	K04282;K05053	TRHR;NMUR2	map04080;map04020	Neuroactive ligand-receptor interaction;Calcium signaling pathway	ENOG410XRW9	U:Intracellular trafficking, secretion, and vesicular transport	XP_042225948.1	uncharacterized protein LOC121868977 [Homarus americanus]	sp|Q99P50|GHSR_MOUSE;	Growth hormone secretagogue receptor type 1 OS=Mus musculus OX=10090 GN=Ghsr PE=2 SV=3;	PF00001.23	7tm_1	7 transmembrane receptor
gene-LOC123747586	LOC123747586	four-domain proteases inhibitor-like, transcript variant X1	3.395	1.76333	0.00242003	0.228226	yes	up	32.91	31.45	9.66	4.35	4.13	4.32	24.6733	4.26667	GO:0030154;GO:000727	BP:cell differentiation;BP:multicellular organism development;	------	------	------	------	ENOG4112ADZ;ENOG410YKSA;ENOG410YC3T	S:Function unknown;O:Posttranslational modification, protein turnover, chaperones;O:Posttranslational modification, protein turnover, chaperones	AAQ22771.1	serine proteinase inhibitor [Procambarus clarkii]	sp|A2ASQ1|AGRIN_MOUSE;	Agrin OS=Mus musculus OX=10090 GN=Agrn PE=1 SV=1;	PF00050.23;PF07648.17	Kazal_1;Kazal_2	Kazal-type serine protease inhibitor domain;Kazal-type serine protease inhibitor domain
gene-LOC123747604	LOC123747604	uncharacterized LOC123747604	0.273	-1.87324	0.0255791	0.647688	yes	down	0.42	0.08	0.15	0.35	0.56	0.56	0.216667	0.49	------	------	------	------	------	------	ENOG4111G04	S:Function unknown	XP_042233198.1	uncharacterized protein LOC121873623 isoform X1 [Homarus americanus]	sp|P54985|PPIA_BLAGE;	Peptidyl-prolyl cis-trans isomerase OS=Blattella germanica OX=6973 GN=CYPA PE=2 SV=1;	PF13445.8;PF00097.27;PF13639.8;PF14634.8;PF13923.8;PF13920.8;PF17123.7;PF00160.23;PF14570.8;PF15227.8;PF14447.8	zf-RING_UBOX;zf-C3HC4;zf-RING_2;zf-RING_5;zf-C3HC4_2;zf-C3HC4_3;zf-RING_11;Pro_isomerase;zf-RING_4;zf-C3HC4_4;Prok-RING_4	RING-type zinc-finger;Zinc finger, C3HC4 type;Ring finger domain;zinc-RING finger domain;Zinc finger, C3HC4 type;Zinc finger, C3HC4 type;RING-like zinc finger;Cyclophilin type peptidyl-prolyl cis-trans isomerase/CLD;RING/Ubox like zinc-binding domain;zinc finger of C3HC4-type, RING;Prokaryotic RING finger family 4
gene-LOC123747697	LOC123747697	lysoplasmalogenase-like protein TMEM86A	2.707	1.43672	0.0327236	0.720141	yes	up	5.33	2.89	0.46	0.31	1.11	0.44	2.89333	0.62	GO:001602	CC:integral component of membrane;	------	------	------	------	ENOG410ZQJ5	S:Function unknown	XP_042209074.1	lysoplasmalogenase-like protein TMEM86A [Homarus americanus]	sp|Q3MHQ7|TM86A_BOVIN;	Lysoplasmalogenase-like protein TMEM86A OS=Bos taurus OX=9913 GN=TMEM86A PE=2 SV=1;	PF07947.16	YhhN	YhhN family
gene-LOC123748042	LOC123748042	peritrophin-1-like	21.942	4.4556	0.0401136	0.758021	yes	up	0.97	0.23	0.31	0	0	0	0.503333	0	------	------	------	------	------	------	ENOG41121EJ;ENOG41126RR;ENOG4112A9I	S:Function unknown;	XP_042221739.1	uncharacterized protein LOC121866197 [Homarus americanus]	------	------	PF01607.26	CBM_14	Chitin binding Peritrophin-A domain
gene-LOC123748367	LOC123748367	uncharacterized LOC123748367	6.101	2.60914	0.0152242	0.539502	yes	up	71.09	15.53	0.7	3.07	0.62	1.55	29.1067	1.74667	------	------	------	------	------	------	------	------	KAG0709973.1	hypothetical protein GWK47_023761 [Chionoecetes opilio]	------	------	------	------	------
gene-LOC123748525	LOC123748525	demethylmenaquinone methyltransferase-like	7.018	2.81102	0.0367615	0.746087	yes	up	0.89	1.86	0.91	0	0	0.4	1.22	0.133333	------	------	------	------	------	------	------	------	------	------	------	------	PF13489.8;PF13649.8;PF08241.14;PF13847.8;PF05219.14;PF08242.14;PF01209.20	Methyltransf_23;Methyltransf_25;Methyltransf_11;Methyltransf_31;DREV;Methyltransf_12;Ubie_methyltran	Methyltransferase domain;Methyltransferase domain;Methyltransferase domain;Methyltransferase domain;DREV methyltransferase;Methyltransferase domain;ubiE/COQ5 methyltransferase family
gene-LOC123748576	LOC123748576	uncharacterized LOC123748576, transcript variant X1	0.15	-2.73691	0.00462129	0.310968	yes	down	1.39	1.07	0.24	4.62	0.63	1.13	0.9	2.12667	------	------	------	------	------	------	------	------	------	------	------	------	------	------	------
gene-LOC123748590	LOC123748590	C-type lectin domain family 17, member A-like, transcript variant X1	0.117	-3.0971	0.00919667	0.416375	yes	down	0	1.57	3.08	18.54	7.37	8.33	1.55	11.4133	GO:003024	MF:carbohydrate binding;	K10059;K06563;K17513	CLEC4E, MINCLE;CLEC4L_M, DC-SIGN, CD209, CD299;CLEC17A	map05152;map04145;map05162;map04625	Tuberculosis;Phagosome;Measles;C-type lectin receptor signaling pathway	ENOG410YTFW;ENOG41124PN;ENOG411018J	U:Intracellular trafficking, secretion, and vesicular transport;S:Function unknown;S:Function unknown	AGL46986.1	C-type lectin [Procambarus clarkii]	sp|Q6ZS10|CL17A_HUMAN;	C-type lectin domain family 17, member A OS=Homo sapiens OX=9606 GN=CLEC17A PE=1 SV=2;	PF00059.23	Lectin_C	Lectin C-type domain
gene-LOC123748647	LOC123748647	matrix metalloproteinase-25-like, transcript variant X1	5.637	2.49485	0.00279744	0.248317	yes	up	9.42	1.53	0.3	0.15	3.17	0.04	3.75	1.12	GO:0031012;GO:0004222;GO:000827	CC:extracellular matrix;MF:metalloendopeptidase activity;MF:zinc ion binding;	K07995;K07996;K07997	MMP15;MMP16;MMP17	map04928;map05206	Parathyroid hormone synthesis, secretion and action;MicroRNAs in cancer	ENOG410XQ5D	O:Posttranslational modification, protein turnover, chaperones	XP_042238690.1	matrix metalloproteinase-2-like [Homarus americanus]	sp|Q8MPP3|D2MP_DROME;	Matrix metalloproteinase-2 OS=Drosophila melanogaster OX=7227 GN=Mmp2 PE=2 SV=1;	PF00413.26;PF00045.21	Peptidase_M10;Hemopexin	Matrixin;Hemopexin
gene-LOC123748677	LOC123748677	uncharacterized LOC123748677	5.392	2.43086	0.0490842	0.79101	yes	up	0.38	0.62	0.09	0.02	0.09	0.02	0.363333	0.0433333	------	------	------	------	------	------	------	------	XP_027237002.1	uncharacterized protein LOC113828269 [Penaeus vannamei]	------	------	------	------	------
gene-LOC123748764	LOC123748764	uncharacterized LOC123748764, transcript variant X6	0.225	-2.15117	0.0168832	0.560774	yes	down	3.62	3.61	0.72	6.59	9.89	2.13	2.65	6.20333	------	------	------	------	------	------	------	------	------	------	------	------	------	------	------
gene-LOC123748816	LOC123748816	uncharacterized LOC123748816	0.37	-1.43534	0.0291534	0.684288	yes	down	1.51	1.44	1.47	2.47	4.85	1.99	1.47333	3.10333	------	------	------	------	------	------	ENOG410Y65V;ENOG41100X4	S:Function unknown;	XP_042206522.1	uncharacterized protein LOC121855577 [Homarus americanus]	------	------	------	------	------
gene-LOC123748834	LOC123748834	zinc finger protein 271-like	9.006	3.17087	0.0338335	0.730103	yes	up	0.44	0.06	0.07	0.01	0.02	0	0.19	0.01	------	------	------	------	------	------	------	------	------	------	------	------	PF13465.8;PF00096.28;PF13894.8;PF13909.8;PF07975.14	zf-H2C2_2;zf-C2H2;zf-C2H2_4;zf-H2C2_5;C1_4	Zinc-finger double domain;Zinc finger, C2H2 type;C2H2-type zinc finger;C2H2-type zinc-finger domain;TFIIH C1-like domain
gene-LOC123748879	LOC123748879	uncharacterized LOC123748879	0.4	-1.32197	0.0483223	0.789805	yes	down	0.81	1.6	1.12	1.78	3.03	2.08	1.17667	2.29667	------	------	------	------	------	------	------	------	XP_042223248.1	uncharacterized protein LOC121867397 [Homarus americanus]	------	------	PF12796.9;PF13637.8;PF13857.8	Ank_2;Ank_4;Ank_5	Ankyrin repeats;Ankyrin repeats;Ankyrin repeats
gene-LOC123748936	LOC123748936	solute carrier family 22 member 5-like	0.195	-2.35855	0.000424497	0.0817386	yes	down	46.8	74.2	20.64	165.93	86.44	169.15	47.2133	140.507	GO:0008643;GO:0016021;GO:002285	BP:carbohydrate transport;CC:integral component of membrane;MF:transmembrane transporter activity;	------	------	------	------	ENOG410XR6G	G:Carbohydrate transport and metabolism	XP_027224412.1	solute carrier family 22 member 8-like [Penaeus vannamei]	sp|O76082|S22A5_HUMAN;	Solute carrier family 22 member 5 OS=Homo sapiens OX=9606 GN=SLC22A5 PE=1 SV=1;	------	------	------
gene-LOC123749448	LOC123749448	zinc finger protein 182-like	32.79	5.0352	0.0103304	0.437681	yes	up	0.52	0.26	0.05	0	0	0	0.276667	0	------	------	------	------	------	------	------	------	------	------	------	------	PF13465.8;PF00096.28;PF13894.8;PF12874.9;PF12171.10;PF13912.8	zf-H2C2_2;zf-C2H2;zf-C2H2_4;zf-met;zf-C2H2_jaz;zf-C2H2_6	Zinc-finger double domain;Zinc finger, C2H2 type;C2H2-type zinc finger;Zinc-finger of C2H2 type;Zinc-finger double-stranded RNA-binding;C2H2-type zinc finger
gene-LOC123749534	LOC123749534	uncharacterized LOC123749534, transcript variant X1	0.275	-1.86247	0.0144584	0.524524	yes	down	0.54	0.28	0.28	0.87	1.46	0.37	0.366667	0.9	------	------	------	------	------	------	------	------	XP_042215832.1	uncharacterized protein LOC121861931 isoform X1 [Homarus americanus]	------	------	PF08357.13	SEFIR	SEFIR domain
gene-LOC123749939	LOC123749939	cytokine-inducible SH2-containing protein-like	8.686	3.11875	0.00203592	0.210231	yes	up	18.59	187.95	15.28	1.89	1.84	13.11	73.94	5.61333	GO:0035556;GO:0040008;GO:000996	BP:intracellular signal transduction;BP:regulation of growth;BP:negative regulation of signal transduction;	K04695	SOCS2, CIS2	map04910;map04935;map04630;map04930;map04917	Insulin signaling pathway;Growth hormone synthesis, secretion and action;JAK-STAT signaling pathway;Type II diabetes mellitus;Prolactin signaling pathway	ENOG4111V4J	O:Posttranslational modification, protein turnover, chaperones	ANA78440.1	SOCS-2 [Procambarus clarkii]	sp|Q9PW70|CISH_CHICK;	Cytokine-inducible SH2-containing protein OS=Gallus gallus OX=9031 GN=CISH PE=2 SV=1;	PF00017.26;PF07525.18	SH2;SOCS_box	SH2 domain;SOCS box
gene-LOC123749988	LOC123749988	myb-like protein V	2.647	1.40442	0.0452666	0.779308	yes	up	2.11	4.16	1.29	0.75	0.51	0.44	2.52	0.566667	GO:000367	MF:DNA binding;	------	------	------	------	------	------	XP_042207686.1	axoneme-associated protein mst101(2)-like [Homarus americanus]	------	------	------	------	------
gene-LOC123750066	LOC123750066	asialoglycoprotein receptor 1-like	0.436	-1.19817	0.0344372	0.731711	yes	down	174.48	116.72	96.58	177.01	305.93	134.26	129.26	205.733	GO:003024	MF:carbohydrate binding;	K10059	CLEC4E, MINCLE	map05152;map04625	Tuberculosis;C-type lectin receptor signaling pathway	ENOG410YTFW;ENOG41123NI;ENOG410YTZ5;ENOG410YSMB;ENOG410XPJ1	U:Intracellular trafficking, secretion, and vesicular transport;S:Function unknown;S:Function unknown;S:Function unknown	XP_042224435.1	hepatic lectin-like [Homarus americanus]	sp|P07306|ASGR1_HUMAN;	Asialoglycoprotein receptor 1 OS=Homo sapiens OX=9606 GN=ASGR1 PE=1 SV=2;	PF00059.23	Lectin_C	Lectin C-type domain
gene-LOC123750078	LOC123750078	matrix metalloproteinase-17-like, transcript variant X2	0.259	-1.94944	0.00646509	0.358957	yes	down	1.96	1.19	0.5	1.91	6.65	0.84	1.21667	3.13333	GO:0030574;GO:0030198;GO:0005615;GO:0031012;GO:0004222;GO:000827	BP:collagen catabolic process;BP:extracellular matrix organization;CC:extracellular space;CC:extracellular matrix;MF:metalloendopeptidase activity;MF:zinc ion binding;	K07997;K08002	MMP17;MMP24	map04928	Parathyroid hormone synthesis, secretion and action	ENOG410XQ5D	O:Posttranslational modification, protein turnover, chaperones	XP_042243628.1	matrix metalloproteinase-17-like [Homarus americanus]	sp|Q8MPP3|D2MP_DROME;	Matrix metalloproteinase-2 OS=Drosophila melanogaster OX=7227 GN=Mmp2 PE=2 SV=1;	PF00413.26;PF00045.21;PF01471.20	Peptidase_M10;Hemopexin;PG_binding_1	Matrixin;Hemopexin;Putative peptidoglycan binding domain
gene-LOC123750095	LOC123750095	uncharacterized LOC123750095, transcript variant X1	0.279	-1.83913	0.0283909	0.68008	yes	down	2.24	20.4	5.5	14.37	49.28	16.51	9.38	26.72	GO:003024	MF:carbohydrate binding;	K10059	CLEC4E, MINCLE	map05152;map04625	Tuberculosis;C-type lectin receptor signaling pathway	ENOG41124PN	S:Function unknown	AGL46986.1	C-type lectin [Procambarus clarkii]	sp|P02707|LECH_CHICK;	Hepatic lectin OS=Gallus gallus OX=9031 PE=1 SV=1;	PF00059.23;PF00047.27	Lectin_C;ig	Lectin C-type domain;Immunoglobulin domain
gene-LOC123750126	LOC123750126	C-type lectin domain family 17, member A-like, transcript variant X1	0.344	-1.53799	0.00709103	0.365265	yes	down	81.41	41.42	24.21	35.59	177.07	112.65	49.0133	108.437	GO:003024	MF:carbohydrate binding;	------	------	------	------	ENOG410XZ77;ENOG410XPJ1;ENOG410YTZ5	U:Intracellular trafficking, secretion, and vesicular transport;S:Function unknown;S:Function unknown	AGL46986.1	C-type lectin [Procambarus clarkii]	sp|P20693|FCER2_MOUSE;	Low affinity immunoglobulin epsilon Fc receptor OS=Mus musculus OX=10090 GN=Fcer2 PE=1 SV=1;	PF00059.23	Lectin_C	Lectin C-type domain
gene-LOC123750150	LOC123750150	C-type lectin domain family 17, member A-like, transcript variant X1	0.041	-4.59286	3.91934e-17	4.90545e-13	yes	down	5.31	2.26	2.09	58.47	154.23	62.74	3.22	91.8133	GO:003024	MF:carbohydrate binding;	------	------	------	------	ENOG410XZ77;ENOG410XPJ1;ENOG410YTZ5;ENOG41101BT;ENOG410ZBD5;ENOG4112BJN	U:Intracellular trafficking, secretion, and vesicular transport;S:Function unknown;S:Function unknown;U:Intracellular trafficking, secretion, and vesicular transport;S:Function unknown;S:Function unknown	AGL46986.1	C-type lectin [Procambarus clarkii]	sp|Q9UBG0|MRC2_HUMAN;	C-type mannose receptor 2 OS=Homo sapiens OX=9606 GN=MRC2 PE=1 SV=2;	PF00059.23	Lectin_C	Lectin C-type domain
gene-LOC123750185	LOC123750185	C-type lectin mannose-binding isoform-like, transcript variant X1	0.438	-1.19052	0.0458718	0.780707	yes	down	283.87	97.1	124.08	156.44	486.06	199.2	168.35	280.567	GO:003024	MF:carbohydrate binding;	K10059	CLEC4E, MINCLE	map05152;map04625	Tuberculosis;C-type lectin receptor signaling pathway	ENOG41124PN	S:Function unknown	AGL46986.1	C-type lectin [Procambarus clarkii]	sp|Q6ZS10|CL17A_HUMAN;	C-type lectin domain family 17, member A OS=Homo sapiens OX=9606 GN=CLEC17A PE=1 SV=2;	PF00059.23;PF00047.27	Lectin_C;ig	Lectin C-type domain;Immunoglobulin domain
gene-LOC123750192	LOC123750192	C-type lectin domain family 7 member A-like	0.009	-6.73143	0.000181764	0.0466841	yes	down	0.05	0	0	0.4	0.07	4.13	0.0166667	1.53333	GO:003024	MF:carbohydrate binding;	K10058	CLEC4D, MCL, CD368	map04625	C-type lectin receptor signaling pathway	ENOG410YTFW	U:Intracellular trafficking, secretion, and vesicular transport	AYD41573.1	C-type lectin-like protein, partial [Procambarus clarkii]	sp|Q8WXI8|CLC4D_HUMAN;	C-type lectin domain family 4 member D OS=Homo sapiens OX=9606 GN=CLEC4D PE=1 SV=2;	PF00059.23	Lectin_C	Lectin C-type domain
gene-LOC123750196	LOC123750196	putative defense protein 3	6.244	2.64247	0.0159903	0.552859	yes	up	0.43	12.85	12.87	0.5	2.54	1.46	8.71667	1.5	------	------	------	------	------	------	------	------	------	------	------	------	PF02014.18	Reeler	Reeler domain
gene-LOC123750279	LOC123750279	transcription elongation factor 1 homolog, transcript variant X1	6.93	2.79277	0.00177452	0.199642	yes	up	41	11.43	2.41	1.11	1.53	1.38	18.28	1.34	GO:0005634;GO:0003746;GO:004687	CC:nucleus;MF:translation elongation factor activity;MF:metal ion binding;	K25829	ELOF1, ELF1	------	------	COG4888	S:Function unknown	XP_042239947.1	transcription elongation factor 1 homolog [Homarus americanus]	sp|Q8MQI6|ELOF1_DROME;	Transcription elongation factor 1 homolog OS=Drosophila melanogaster OX=7227 GN=CG40228 PE=3 SV=1;	PF05129.15	Elf1	Transcription elongation factor Elf1 like
gene-LOC123750308	LOC123750308	collagen alpha-1(XVIII) chain-like, transcript variant X1	0.199	-2.32908	0.0255151	0.647688	yes	down	0.24	0.11	0.04	0.27	0.88	0.03	0.13	0.393333	------	------	K06823	COL18A	map04974	Protein digestion and absorption	ENOG410XQ04	S:Function unknown	XP_042232452.1	collagen alpha-1(XV) chain-like isoform X3 [Homarus americanus]	sp|P39059|COFA1_HUMAN;	Collagen alpha-;	PF06482.13;PF01391.20;PF01392.24;PF20010.1	Endostatin;Collagen;Fz;Collagen_trimer	Collagenase NC10 and Endostatin;Collagen triple helix repeat;Fz domain;Collagen trimerization domain
gene-LOC123750314	LOC123750314	D-ribitol-5-phosphate cytidylyltransferase-like	0.128	-2.96558	0.014164	0.51873	yes	down	0.2	0	0.02	0.28	0.33	0.23	0.0733333	0.28	GO:0008299;GO:0006486;GO:0005829;GO:0070567;GO:004734	BP:isoprenoid biosynthetic process;BP:protein glycosylation;CC:cytosol;MF:cytidylyltransferase activity;MF:D-ribitol-5-phosphate cytidylyltransferase activity;	K21031	ISPD	map00040;map00515	Pentose and glucuronate interconversions;Mannose type O-glycan biosynthesis	COG1211	I:Lipid transport and metabolism	XP_042227564.1	2-C-methyl-D-erythritol 4-phosphate cytidylyltransferase-like isoform X1 [Homarus americanus]	sp|Q28CZ7|ISPD_XENTR;	D-ribitol-5-phosphate cytidylyltransferase OS=Xenopus tropicalis OX=8364 GN=crppa PE=2 SV=1;	PF01128.21;PF12804.9	IspD;NTP_transf_3	2-C-methyl-D-erythritol 4-phosphate cytidylyltransferase;MobA-like NTP transferase domain
gene-LOC123750605	LOC123750605	WSC domain-containing protein 1-like	0.319	-1.64749	0.0397727	0.757739	yes	down	1.58	1.6	1.25	2.61	6.37	1.53	1.47667	3.50333	GO:000814	MF:sulfotransferase activity;	------	------	------	------	ENOG4111D3F;ENOG4111FP9	S:Function unknown;	KAG7173601.1	WSC domain-containing protein 1-like 9 [Homarus americanus]	sp|Q0IIY2|WSCD1_XENTR;	WSC domain-containing protein 1 OS=Xenopus tropicalis OX=8364 GN=wscd1 PE=2 SV=1;	PF00685.29;PF13469.8	Sulfotransfer_1;Sulfotransfer_3	Sulfotransferase domain;Sulfotransferase family
gene-LOC123750607	LOC123750607	peritrophin-48-like	0.316	-1.66257	0.037409	0.746087	yes	down	29.78	45.28	20.65	73.95	118.31	13.1	31.9033	68.4533	GO:0005576;GO:000806	CC:extracellular region;MF:chitin binding;	------	------	------	------	ENOG4111HPJ;ENOG410Z01G	S:Function unknown;	XP_027222034.1	keratin-associated protein 16-1-like [Penaeus vannamei]	------	------	PF01607.26	CBM_14	Chitin binding Peritrophin-A domain
gene-LOC123750608	LOC123750608	extensin-like	0.309	-1.69392	0.0344926	0.731711	yes	down	164.21	240.42	77.08	322.7	600.43	57.75	160.57	326.96	------	------	------	------	------	------	------	------	------	------	------	------	------	------	------
gene-LOC123750639	LOC123750639	-	17.521	4.13105	0.0225872	0.624784	yes	up	0.94	0.36	0.18	0.05	0	0	0.493333	0.0166667	GO:0016021;GO:000561	CC:integral component of membrane;CC:extracellular space;	K25476	CREG	------	------	ENOG4111WS9	S:Function unknown	XP_042239207.1	protein CREG1-like [Homarus americanus]	sp|O88668|CREG1_MOUSE;	Protein CREG1 OS=Mus musculus OX=10090 GN=Creg1 PE=1 SV=1;	------	------	------
gene-LOC123750734	LOC123750734	uncharacterized LOC123750734	5.945	2.57174	0.0153454	0.539502	yes	up	250.42	904.04	250.06	7.51	7.28	161.63	468.173	58.8067	GO:004687	MF:metal ion binding;	------	------	------	------	ENOG4111GEQ	S:Function unknown	XP_042234861.1	uncharacterized protein LOC121874683 [Homarus americanus]	sp|Q8BTN6|LENG9_MOUSE;	Leukocyte receptor cluster member 9 OS=Mus musculus OX=10090 GN=Leng9 PE=2 SV=1;	PF10469.11;PF04457.14;PF18044.3;PF18345.3;PF13563.8;PF14608.8	AKAP7_NLS;MJ1316;zf-CCCH_4;zf_CCCH_4;2_5_RNA_ligase2;zf-CCCH_2	AKAP7 2'5' RNA ligase-like domain;MJ1316 RNA cyclic group end recognition domain;CCCH-type zinc finger;Zinc finger domain;2'-5' RNA ligase superfamily;RNA-binding, Nab2-type zinc finger
gene-LOC123750783	LOC123750783	uncharacterized LOC123750783, transcript variant X2	5.282	2.40109	0.0161028	0.553689	yes	up	2.35	1.67	0.18	0.16	0.23	0.02	1.4	0.136667	------	------	------	------	------	------	------	------	XP_042224800.1	uncharacterized protein LOC121868351 [Homarus americanus]	------	------	PF00041.23;PF16656.7	fn3;Pur_ac_phosph_N	Fibronectin type III domain;Purple acid Phosphatase, N-terminal domain
gene-LOC123750972	LOC123750972	tripartite motif-containing protein 59-like	0.318	-1.65253	0.00798221	0.390255	yes	down	1.31	0.96	0.8	1.72	2.45	2.48	1.02333	2.21667	------	------	------	------	------	------	ENOG410YH9X;ENOG4111G04;ENOG410ZCK4	O:Posttranslational modification, protein turnover, chaperones;S:Function unknown;S:Function unknown	XP_042233198.1	uncharacterized protein LOC121873623 isoform X1 [Homarus americanus]	------	------	PF00097.27;PF13445.8;PF13639.8;PF14634.8;PF13923.8;PF00160.23;PF13920.8;PF17123.7;PF14570.8;PF15227.8	zf-C3HC4;zf-RING_UBOX;zf-RING_2;zf-RING_5;zf-C3HC4_2;Pro_isomerase;zf-C3HC4_3;zf-RING_11;zf-RING_4;zf-C3HC4_4	Zinc finger, C3HC4 type;RING-type zinc-finger;Ring finger domain;zinc-RING finger domain;Zinc finger, C3HC4 type;Cyclophilin type peptidyl-prolyl cis-trans isomerase/CLD;Zinc finger, C3HC4 type;RING-like zinc finger;RING/Ubox like zinc-binding domain;zinc finger of C3HC4-type, RING
gene-LOC123751009	LOC123751009	uncharacterized LOC123751009, transcript variant X1	2.914	1.54323	0.0307634	0.693756	yes	up	9.37	4.63	2.01	1.3	1.59	0.5	5.33667	1.13	------	------	------	------	------	------	------	------	------	------	------	------	------	------	------
gene-LOC123751021	LOC123751021	uncharacterized LOC123751021	0.344	-1.5414	0.0434888	0.760204	yes	down	13.68	9.17	15.01	35.39	26.88	17.83	12.62	26.7	GO:003024	MF:carbohydrate binding;	------	------	------	------	------	------	KAG7177394.1	C-type lectin-like 11 [Homarus americanus]	------	------	------	------	------
gene-LOC123751174	LOC123751174	retinol dehydrogenase 11-like	0.371	-1.43134	0.0496639	0.792848	yes	down	45.65	89.79	19.62	43.29	21.89	76.25	51.6867	47.1433	GO:001649	MF:oxidoreductase activity;	K11153	RDH12	map00830;map01240	Retinol metabolism;Biosynthesis of cofactors	COG1028	S:Function unknown	XP_037777810.1	retinol dehydrogenase 11-like [Penaeus monodon]	sp|Q8TC12|RDH11_HUMAN;	Retinol dehydrogenase 11 OS=Homo sapiens OX=9606 GN=RDH11 PE=1 SV=2;	PF00106.27;PF13561.8;PF08659.12;PF01370.23;PF03435.20	adh_short;adh_short_C2;KR;Epimerase;Sacchrp_dh_NADP	short chain dehydrogenase;Enoyl;KR domain;NAD dependent epimerase/dehydratase family;Saccharopine dehydrogenase NADP binding domain
gene-LOC123751452	LOC123751452	kielin/chordin-like protein, transcript variant X1	31.392	4.97233	0.0370663	0.746087	yes	up	0	0.22	0.15	0	0	0	0.123333	0	GO:000557	CC:extracellular region;	K24522	KCP	------	------	ENOG410XQ7V;ENOG410XW0S	S:Function unknown;	XP_042203007.1	kielin/chordin-like protein [Homarus americanus]	sp|Q9IBG7|KCP_XENLA;	Kielin/chordin-like protein OS=Xenopus laevis OX=8355 GN=kcp PE=2 SV=1;	PF00093.20;PF12714.9	VWC;TILa	von Willebrand factor type C domain;TILa domain
gene-LOC123751537	LOC123751537	uncharacterized LOC123751537, transcript variant X1	7.188	2.84554	0.00166285	0.191969	yes	up	20.36	56.89	0.92	0.18	0.7	1.35	26.0567	0.743333	------	------	------	------	------	------	------	------	------	------	------	------	------	------	------
gene-LOC123751575	LOC123751575	uncharacterized LOC123751575, transcript variant X1	0.031	-5.00716	0.00622309	0.354037	yes	down	0	0.05	0	0	1.15	0.21	0.0166667	0.453333	------	------	------	------	------	------	ENOG410ZZFA	S:Function unknown	XP_043232041.1	uncharacterized protein LOC122386681 isoform X1 [Amphibalanus amphitrite]	------	------	PF18758.3;PF18804.3	KDZ;CxC3	Kyakuja-Dileera-Zisupton transposase;CxC3 like cysteine cluster associated with KDZ transposases
gene-LOC123751612	LOC123751612	aminopeptidase N-like	0.138	-2.86067	0.00825811	0.394974	yes	down	0.03	0.34	0.04	0.95	0.46	0.22	0.136667	0.543333	GO:0016021;GO:0004177;GO:0008270;GO:000823	CC:integral component of membrane;MF:aminopeptidase activity;MF:zinc ion binding;MF:metallopeptidase activity;	K11140	ANPEP, CD13	map04640;map00480;map04614	Hematopoietic cell lineage;Glutathione metabolism;Renin-angiotensin system	COG0308	E:Amino acid transport and metabolism	XP_042215803.1	aminopeptidase N-like isoform X2 [Homarus americanus]	sp|P15684|AMPN_RAT;	Aminopeptidase N OS=Rattus norvegicus OX=10116 GN=Anpep PE=1 SV=2;	PF11838.10;PF01433.22;PF17900.3	ERAP1_C;Peptidase_M1;Peptidase_M1_N	ERAP1-like C-terminal domain;Peptidase family M1 domain;Peptidase M1 N-terminal domain
gene-LOC123751626	LOC123751626	uncharacterized LOC123751626	0.217	-2.20386	0.049205	0.79101	yes	down	0.17	0.2	0.07	0.22	0.18	0.94	0.146667	0.446667	------	------	------	------	------	------	ENOG410YMVN	S:Function unknown	KAA0196218.1	hypothetical protein HAZT_HAZT005313 [Hyalella azteca]	------	------	------	------	------
gene-LOC123751667	LOC123751667	perilipin-4-like	0.303	-1.72083	0.0225639	0.624784	yes	down	1.44	0.51	0.14	0.59	2.76	0.81	0.696667	1.38667	------	------	------	------	------	------	------	------	------	------	------	------	PF12288.10	CsoS2_M	Carboxysome shell peptide mid-region
gene-LOC123751669	LOC123751669	gastrula zinc finger protein XlCGF8.2DB-like, transcript variant X2	0.323	-1.63125	0.0444076	0.770882	yes	down	0.17	0.17	0.07	0.11	0.69	0.16	0.136667	0.32	------	------	------	------	------	------	ENOG410XVJ3;ENOG410YA2Y;ENOG410ZDPG	S:Function unknown;	XP_032834244.1	uncharacterized protein LOC116956615 isoform X1 [Petromyzon marinus]	sp|Q96DM1|PGBD4_HUMAN;	PiggyBac transposable element-derived protein 4 OS=Homo sapiens OX=9606 GN=PGBD4 PE=2 SV=3;	PF13465.8;PF00096.28;PF13894.8;PF13912.8	zf-H2C2_2;zf-C2H2;zf-C2H2_4;zf-C2H2_6	Zinc-finger double domain;Zinc finger, C2H2 type;C2H2-type zinc finger;C2H2-type zinc finger
gene-LOC123751718	LOC123751718	uncharacterized LOC123751718	5.255	2.3937	0.000783386	0.119548	yes	up	11.58	5.01	2.98	0.13	0.94	1.46	6.52333	0.843333	GO:0007050;GO:0005634;GO:0004860;GO:000486	BP:cell cycle arrest;CC:nucleus;MF:protein kinase inhibitor activity;MF:cyclin-dependent protein serine/threonine kinase inhibitor activity;	------	------	------	------	------	------	XP_042233418.1	uncharacterized protein LOC121873781 [Homarus americanus]	------	------	PF02234.21	CDI	Cyclin-dependent kinase inhibitor
gene-LOC123751758	LOC123751758	homeobox protein bagpipe-like	51.653	5.69079	0.0061341	0.352093	yes	up	0.03	0.09	0.47	0	0	0	0.196667	0	GO:0005634;GO:0000981;GO:000367	CC:nucleus;MF:RNA polymerase II transcription factor activity, sequence-specific DNA binding;MF:DNA binding;	K09347;K08029	NKX2-8;NKX2-2	map04950	Maturity onset diabetes of the young	ENOG410XR21	K:Transcription	XP_042858568.1	homeobox protein Nkx-2.8-like [Penaeus japonicus]	sp|P42587|HNK2_XENLA;	Homeobox protein XENK-2 OS=Xenopus laevis OX=8355 PE=2 SV=1;	PF00046.31	Homeodomain	Homeodomain
gene-LOC123751783	LOC123751783	tetranectin-like, transcript variant X1	0.265	-1.91731	0.0226632	0.624784	yes	down	0.95	0.73	0.49	0.2	2.05	4.07	0.723333	2.10667	GO:003024	MF:carbohydrate binding;	K10058	CLEC4D, MCL, CD368	map04625	C-type lectin receptor signaling pathway	ENOG410XPJ1;ENOG410YTFW	S:Function unknown;U:Intracellular trafficking, secretion, and vesicular transport	AYD41573.1	C-type lectin-like protein, partial [Procambarus clarkii]	sp|Q8WXI8|CLC4D_HUMAN;	C-type lectin domain family 4 member D OS=Homo sapiens OX=9606 GN=CLEC4D PE=1 SV=2;	PF00059.23	Lectin_C	Lectin C-type domain
gene-LOC123752028	LOC123752028	zinc finger protein 729-like	0.196	-2.35369	0.0358475	0.740375	yes	down	0.1	0.06	0.04	0.12	0.26	0.31	0.0666667	0.23	------	------	------	------	------	------	------	------	XP_024125765.1	gastrula zinc finger protein XlCGF9.1 [Oryzias melastigma]	------	------	PF13465.8;PF00096.28;PF13894.8;PF09723.12;PF15909.7	zf-H2C2_2;zf-C2H2;zf-C2H2_4;Zn-ribbon_8;zf-C2H2_8	Zinc-finger double domain;Zinc finger, C2H2 type;C2H2-type zinc finger;Zinc ribbon domain;C2H2-type zinc ribbon
gene-LOC123752055	LOC123752055	uncharacterized LOC123752055	0.303	-1.72312	0.0185942	0.573526	yes	down	0.72	2.08	0.68	1.56	5.95	1.42	1.16	2.97667	------	------	------	------	------	------	------	------	KAG7174591.1	putative Condensation domain-containing protein [Homarus americanus]	------	------	PF07247.14	AATase	Alcohol acetyltransferase
gene-LOC123752181	LOC123752181	homogentisate 1,2-dioxygenase-like	0.124	-3.01276	0.00605209	0.352093	yes	down	3.61	2.64	0.32	11.71	14.11	0.19	2.19	8.67	GO:0006570;GO:0006559;GO:0046872;GO:000441	BP:tyrosine metabolic process;BP:L-phenylalanine catabolic process;MF:metal ion binding;MF:homogentisate 1,2-dioxygenase activity;	K00451	HGD, hmgA	map00350	Tyrosine metabolism	COG3508	Q:Secondary metabolites biosynthesis, transport and catabolism	XP_042212010.1	homogentisate 1,2-dioxygenase-like [Homarus americanus]	sp|Q9VKJ0|HGD_DROME;	Homogentisate 1,2-dioxygenase OS=Drosophila melanogaster OX=7227 GN=hgo PE=2 SV=3;	PF04209.15	HgmA	homogentisate 1,2-dioxygenase
gene-LOC123752251	LOC123752251	uncharacterized LOC123752251	0.033	-4.90082	0.0163857	0.555782	yes	down	0	0	0.14	0.14	3.95	0.13	0.0466667	1.40667	------	------	------	------	------	------	------	------	------	------	------	------	------	------	------
gene-LOC123752266	LOC123752266	uncharacterized LOC123752266	42.201	5.3992	0.0488805	0.790424	yes	up	0	0	0.49	0	0	0	0.163333	0	GO:001602	CC:integral component of membrane;	------	------	------	------	ENOG4110F9G	S:Function unknown	KAG7163831.1	hypothetical protein Hamer_G019100 [Homarus americanus]	------	------	------	------	------
gene-LOC123752289	LOC123752289	dipeptidyl peptidase 1-like, transcript variant X4	0.112	-3.15688	2.47699e-05	0.0147629	yes	down	32.7	56.86	35.06	357.54	174.11	173.35	41.54	235	GO:0008239;GO:000823	MF:dipeptidyl-peptidase activity;MF:cysteine-type peptidase activity;	K01275	CTSC	map04210;map04142	Apoptosis;Lysosome	COG4870	O:Posttranslational modification, protein turnover, chaperones	XP_042217956.1	dipeptidyl peptidase 1-like isoform X3 [Homarus americanus]	sp|Q5RB02|CATC_PONAB;	Dipeptidyl peptidase 1 OS=Pongo abelii OX=9601 GN=CTSC PE=2 SV=1;	PF00112.25;PF08773.13;PF03051.17;PF08127.15	Peptidase_C1;CathepsinC_exc;Peptidase_C1_2;Propeptide_C1	Papain family cysteine protease;Cathepsin C exclusion domain;Peptidase C1-like family;Peptidase family C1 propeptide
gene-LOC123752333	LOC123752333	failed axon connections homolog, transcript variant X1	0.154	-2.70349	0.00765148	0.379563	yes	down	0.33	1.86	1.88	11.92	3.57	3.41	1.35667	6.3	------	------	------	------	------	------	ENOG4111HSJ	S:Function unknown	XP_042214890.1	failed axon connections homolog [Homarus americanus]	sp|D3ZAT9|FAXC_RAT;	Failed axon connections homolog OS=Rattus norvegicus OX=10116 GN=Faxc PE=3 SV=1;	PF17172.6;PF17171.6;PF10568.11;PF13410.8	GST_N_4;GST_C_6;Tom37;GST_C_2	Glutathione S-transferase N-terminal domain;Glutathione S-transferase, C-terminal domain;Outer mitochondrial membrane transport complex protein;Glutathione S-transferase, C-terminal domain
gene-LOC123752354	LOC123752354	uncharacterized LOC123752354	0.159	-2.65317	0.00705051	0.365265	yes	down	5.46	4.98	0	1.53	15.58	24.2	3.48	13.77	------	------	------	------	------	------	------	------	XP_037789490.1	uncharacterized protein LOC119584968 [Penaeus monodon]	------	------	------	------	------
gene-LOC123752400	LOC123752400	failed axon connections homolog	0.203	-2.303	0.0477916	0.788089	yes	down	0.43	0.39	2.41	8.81	2.19	2.03	1.07667	4.34333	------	------	------	------	------	------	ENOG4111HSJ	S:Function unknown	XP_042214890.1	failed axon connections homolog [Homarus americanus]	sp|D3ZAT9|FAXC_RAT;	Failed axon connections homolog OS=Rattus norvegicus OX=10116 GN=Faxc PE=3 SV=1;	PF17172.6;PF10568.11	GST_N_4;Tom37	Glutathione S-transferase N-terminal domain;Outer mitochondrial membrane transport complex protein
gene-LOC123752430	LOC123752430	MFS-type transporter SLC18B1-like	0.082	-3.61299	0.00156208	0.184443	yes	down	0.48	0.59	0.17	5.73	0.92	0.16	0.413333	2.27	GO:0016021;GO:002285	CC:integral component of membrane;MF:transmembrane transporter activity;	------	------	------	------	ENOG410XYVZ	G:Carbohydrate transport and metabolism	XP_042232124.1	MFS-type transporter SLC18B1-like [Homarus americanus]	sp|Q6NT16|S18B1_HUMAN;	MFS-type transporter SLC18B1 OS=Homo sapiens OX=9606 GN=SLC18B1 PE=1 SV=1;	PF07690.18	MFS_1	Major Facilitator Superfamily
gene-LOC123752472	LOC123752472	uncharacterized LOC123752472	7.052	2.8181	0.00883018	0.406639	yes	up	0.54	38.59	13.3	0.2	0.59	1.26	17.4767	0.683333	------	------	------	------	------	------	------	------	XP_042242579.1	mucin-5B-like [Homarus americanus]	------	------	------	------	------
gene-LOC123752506	LOC123752506	polyadenylate-binding protein 2-B-like	2.989	1.57959	0.0073827	0.374291	yes	up	57.94	21.5	8.12	4.01	4.65	7.06	29.1867	5.24	GO:000372	MF:RNA binding;	K14396	PABPN1, PABP2	map05164;map03015	Influenza A;mRNA surveillance pathway	ENOG4111PFV	S:Function unknown	XP_042229674.1	polyadenylate-binding protein 2-B-like isoform X1 [Homarus americanus]	sp|Q7ZXB8|PAB2B_XENLA;	Polyadenylate-binding protein 2-B OS=Xenopus laevis OX=8355 GN=pabpn1-b PE=2 SV=1;	PF00076.24	RRM_1	RNA recognition motif.
gene-LOC123752515	LOC123752515	uncharacterized LOC123752515	0.044	-4.51069	0.0421524	0.758021	yes	down	0	0	0.03	0.39	0	0.2	0.01	0.196667	GO:001602	CC:integral component of membrane;	K24963	WDR83OS	------	------	ENOG4111WDX	S:Function unknown	XP_042886031.1	protein Asterix-like [Penaeus japonicus]	sp|Q2M2T6|ASTER_BOVIN;	PAT complex subunit Asterix OS=Bos taurus OX=9913 GN=WDR83OS PE=3 SV=1;	------	------	------
gene-LOC123752618	LOC123752618	uncharacterized LOC123752618	8.325	3.05747	0.00158112	0.184947	yes	up	6.85	19.69	34.55	2.95	0.79	2.28	20.3633	2.00667	------	------	------	------	------	------	ENOG4111DBJ;ENOG4112C4M;ENOG410Z3FY	S:Function unknown;	ACY66514.1	hypothetical protein, partial [Scylla paramamosain]	sp|Q5DU56|NLRC3_MOUSE;	Protein NLRC3 OS=Mus musculus OX=10090 GN=Nlrc3 PE=1 SV=2;	------	------	------
gene-LOC123752752	LOC123752752	uncharacterized LOC123752752	0.088	-3.50796	0.0412937	0.758021	yes	down	0	0.1	0.04	0.6	0.13	0.04	0.0466667	0.256667	------	------	------	------	------	------	COG2801	L:Replication, recombination and repair	KAF7706815.1	hypothetical protein HF521_020069, partial [Silurus meridionalis]	------	------	------	------	------
gene-LOC123752816	LOC123752816	putative uncharacterized protein DDB_G0282129, transcript variant X1	3.335	1.73764	0.0348497	0.73594	yes	up	2.64	6.42	0.83	0.11	1.61	0.51	3.29667	0.743333	GO:0016021;GO:000367	CC:integral component of membrane;MF:nucleic acid binding;	------	------	------	------	ENOG4110UEV	S:Function unknown	XP_042225538.1	putative uncharacterized protein DDB_G0291608 isoform X2 [Homarus americanus]	sp|Q8BJM3|R3HCL_MOUSE;	Coiled-coil domain-containing protein R3HCC1L OS=Mus musculus OX=10090 GN=R3hcc1l PE=1 SV=1;	PF01424.24	R3H	R3H domain
gene-LOC123753151	LOC123753151	T-cell leukemia homeobox protein 2-like	0.203	-2.30232	0.00507892	0.324325	yes	down	0.29	0.14	0.14	0.61	0.7	0.48	0.19	0.596667	GO:0005634;GO:0000981;GO:000367	CC:nucleus;MF:RNA polymerase II transcription factor activity, sequence-specific DNA binding;MF:DNA binding;	K15607	TLX3, HOX11L2	map05202	Transcriptional misregulation in cancer	ENOG411188D	K:Transcription	XP_042241229.1	T-cell leukemia homeobox protein 2-like [Homarus americanus]	sp|O43763|TLX2_HUMAN;	T-cell leukemia homeobox protein 2 OS=Homo sapiens OX=9606 GN=TLX2 PE=1 SV=2;	PF00046.31	Homeodomain	Homeodomain
gene-LOC123753158	LOC123753158	mitochondrial ribonuclease P catalytic subunit-like	0.447	-1.1623	0.0297897	0.687911	yes	down	5.53	2.38	1.52	2.67	4.45	5.98	3.14333	4.36667	GO:0090646;GO:0008033;GO:0030678;GO:0005739;GO:000452	BP:mitochondrial tRNA processing;BP:tRNA processing;CC:mitochondrial ribonuclease P complex;CC:mitochondrion;MF:ribonuclease P activity;	K17655	MRPP3	------	------	ENOG4111GT9	S:Function unknown	XP_042216522.1	mitochondrial ribonuclease P catalytic subunit-like isoform X1 [Homarus americanus]	sp|Q4R366|MRPP3_MACFA;	Mitochondrial ribonuclease P catalytic subunit OS=Macaca fascicularis OX=9541 GN=PRORP PE=2 SV=2;	PF16953.7	PRORP	Protein-only RNase P
gene-LOC123753163	LOC123753163	ATP-binding cassette sub-family G member 8-like	0.086	-3.5365	1.16216e-05	0.00909097	yes	down	38.58	34.25	94.92	39.73	158.97	72.09	55.9167	90.2633	GO:0016021;GO:0042626;GO:000552	CC:integral component of membrane;MF:ATPase activity, coupled to transmembrane movement of substances;MF:ATP binding;	K05684	ABCG8	map02010;map04976;map04975;map04979	ABC transporters;Bile secretion;Fat digestion and absorption;Cholesterol metabolism	COG1131	V:Defense mechanisms	XP_037795975.1	ATP-binding cassette sub-family G member 8-like [Penaeus monodon]	sp|Q9H221|ABCG8_HUMAN;	ATP-binding cassette sub-family G member 8 OS=Homo sapiens OX=9606 GN=ABCG8 PE=1 SV=1;	PF01061.26;PF00005.29;PF19055.2	ABC2_membrane;ABC_tran;ABC2_membrane_7	ABC-2 type transporter;ABC transporter;ABC-2 type transporter
gene-LOC123753209	LOC123753209	inhibitor of apoptosis protein-like	14.74	3.88168	0.0119156	0.471948	yes	up	4.23	0.77	0.5	0.1	0.13	0	1.83333	0.0766667	GO:004687	MF:metal ion binding;	K16060;K16061	BIRC2_3;BIRC7_8	map05168;map04510;map05145;map04390;map05200;map04064;map04668;map04621;map01524;map04624;map05132;map04120;map05202;map04210;map04217;map04215;map05222	Herpes simplex virus 1 infection;Focal adhesion;Toxoplasmosis;Hippo signaling pathway;Pathways in cancer;NF-kappa B signaling pathway;TNF signaling pathway;NOD-like receptor signaling pathway;Platinum drug resistance;Toll and Imd signaling pathway;Salmonella infection;Ubiquitin mediated proteolysis;Transcriptional misregulation in cancer;Apoptosis;Necroptosis;Apoptosis - multiple species;Small ce…	ENOG410YPNM	O:Posttranslational modification, protein turnover, chaperones	AMW91738.1	inhibitor of apoptosis protein [Scylla paramamosain]	sp|P41437|IAP3_NPVOP;	E3 ubiquitin-protein ligase IAP-3 OS=Orgyia pseudotsugata multicapsid polyhedrosis virus OX=262177 GN=IAP3 PE=3 SV=1;	PF00653.23	BIR	Inhibitor of Apoptosis domain
gene-LOC123753273	LOC123753273	protein Tob1-like	2.92	1.54602	0.019698	0.591601	yes	up	25.96	71.77	34.85	9.48	15.03	9.33	44.1933	11.28	------	------	K14443	TOB	map03018	RNA degradation	ENOG410ZZC0	S:Function unknown	QGC85400.1	protein Tob1-like isoform X1, partial [Procambarus clarkii]	sp|Q61471|TOB1_MOUSE;	Protein Tob1 OS=Mus musculus OX=10090 GN=Tob1 PE=1 SV=2;	PF07742.14	BTG	BTG family
gene-LOC123753290	LOC123753290	ras-related protein Rab-14-like, transcript variant X1	3.443	1.78349	0.0292956	0.684288	yes	up	93.92	35.61	4.27	2.03	7.15	11.79	44.6	6.99	GO:0006895;GO:0090382;GO:0042742;GO:0032456;GO:0005829;GO:0005802;GO:0000139;GO:0045335;GO:0055037;GO:0031901;GO:0003924;GO:000552	BP:Golgi to endosome transport;BP:phagosome maturation;BP:defense response to bacterium;BP:endocytic recycling;CC:cytosol;CC:trans-Golgi network;CC:Golgi membrane;CC:phagocytic vesicle;CC:recycling endosome;CC:early endosome membrane;MF:GTPase activity;MF:GTP binding;	K07881	RAB14	map04152	AMPK signaling pathway	COG1100	S:Function unknown	AJC97119.1	Rab14 [Macrobrachium rosenbergii]	sp|Q5ZKU5|RAB14_CHICK;	Ras-related protein Rab-14 OS=Gallus gallus OX=9031 GN=RAB14 PE=2 SV=3;	PF00071.24;PF08477.15;PF00025.23;PF01926.25	Ras;Roc;Arf;MMR_HSR1	Ras family;Ras of Complex, Roc, domain of DAPkinase;ADP-ribosylation factor family;50S ribosome-binding GTPase
gene-LOC123753311	LOC123753311	uncharacterized LOC123753311	0.168	-2.57447	0.00612224	0.352093	yes	down	0.08	0.36	0.33	1.31	1.39	0.94	0.256667	1.21333	------	------	------	------	------	------	ENOG4111G04;ENOG410ZCK4;ENOG410YH9X;ENOG410ZV6F	S:Function unknown;O:Posttranslational modification, protein turnover, chaperones;S:Function unknown	XP_042233198.1	uncharacterized protein LOC121873623 isoform X1 [Homarus americanus]	sp|Q922Y2|TRI59_MOUSE;	Tripartite motif-containing protein 59 OS=Mus musculus OX=10090 GN=Trim59 PE=1 SV=2;	PF00097.27;PF13639.8;PF13445.8;PF14634.8;PF13923.8;PF00160.23;PF17123.7;PF13920.8;PF14570.8;PF15227.8;PF14447.8	zf-C3HC4;zf-RING_2;zf-RING_UBOX;zf-RING_5;zf-C3HC4_2;Pro_isomerase;zf-RING_11;zf-C3HC4_3;zf-RING_4;zf-C3HC4_4;Prok-RING_4	Zinc finger, C3HC4 type;Ring finger domain;RING-type zinc-finger;zinc-RING finger domain;Zinc finger, C3HC4 type;Cyclophilin type peptidyl-prolyl cis-trans isomerase/CLD;RING-like zinc finger;Zinc finger, C3HC4 type;RING/Ubox like zinc-binding domain;zinc finger of C3HC4-type, RING;Prokaryotic RING finger family 4
gene-LOC123753319	LOC123753319	uncharacterized LOC123753319	5.2	2.3786	0.0306047	0.692673	yes	up	0.51	0.48	0.28	0.03	0.11	0.05	0.423333	0.0633333	------	------	K23860	PLEKHG4	------	------	------	------	KAG7158412.1	hypothetical protein Hamer_G022571 [Homarus americanus]	------	------	------	------	------
gene-LOC123753391	LOC123753391	glutamine synthetase-like	0.347	-1.52657	0.0494976	0.792848	yes	down	177.55	158.99	21.94	120.25	267.72	39.3	119.493	142.423	GO:0006542;GO:0004356;GO:000552	BP:glutamine biosynthetic process;MF:glutamate-ammonia ligase activity;MF:ATP binding;	K01915	glnA, GLUL	map00630;map00220;map00910;map00250;map04727;map04724;map04217	Glyoxylate and dicarboxylate metabolism;Arginine biosynthesis;Nitrogen metabolism;Alanine, aspartate and glutamate metabolism;GABAergic synapse;Glutamatergic synapse;Necroptosis	COG0174	E:Amino acid transport and metabolism	AFD52980.1	glutamine synthetase 1 [Procambarus clarkii]	sp|Q04831|GLNA_PANAR;	Glutamine synthetase OS=Panulirus argus OX=6737 PE=2 SV=1;	PF00120.26;PF03951.21	Gln-synt_C;Gln-synt_N	Glutamine synthetase, catalytic domain;Glutamine synthetase, beta-Grasp domain
gene-LOC123753433	LOC123753433	uncharacterized LOC123753433	0.153	-2.70842	0.00242419	0.228226	yes	down	3.52	1.83	0.1	7.52	5.7	2.29	1.81667	5.17	GO:000382	MF:catalytic activity;	------	------	------	------	------	------	XP_042211695.1	uncharacterized protein LOC121859091 [Homarus americanus]	------	------	------	------	------
gene-LOC123753490	LOC123753490	basic proline-rich protein-like	4.468	2.1597	0.0207756	0.600525	yes	up	30.12	69.46	76.29	3.9	4.46	28.32	58.6233	12.2267	------	------	------	------	------	------	------	------	------	------	------	------	------	------	------
gene-LOC123753573	LOC123753573	uncharacterized LOC123753573	0.131	-2.93537	7.74735e-05	0.0312793	yes	down	14.51	8.17	1.19	30.04	53.48	11.75	7.95667	31.7567	------	------	------	------	------	------	------	------	KAG7174591.1	putative Condensation domain-containing protein [Homarus americanus]	------	------	PF07247.14	AATase	Alcohol acetyltransferase
gene-LOC123753874	LOC123753874	putative carbonic anhydrase-like protein 2	23.966	4.5829	0.0201229	0.594007	yes	up	0	0.09	1.6	0	0.05	0.04	0.563333	0.03	GO:0004089;GO:000827	MF:carbonate dehydratase activity;MF:zinc ion binding;	------	------	------	------	COG3338	P:Inorganic ion transport and metabolism	ROT81402.1	putative carbonic anhydrase-related protein 10 [Penaeus vannamei]	sp|Q18932|CAH2_CAEEL;	Putative carbonic anhydrase-like protein 2 OS=Caenorhabditis elegans OX=6239 GN=cah-2 PE=1 SV=3;	PF00194.23	Carb_anhydrase	Eukaryotic-type carbonic anhydrase
gene-LOC123753897	LOC123753897	uncharacterized LOC123753897, transcript variant X6	0.191	-2.38569	0.00344368	0.26461	yes	down	1.45	1.28	0.75	4.55	5.99	0.83	1.16	3.79	GO:000382	MF:catalytic activity;	------	------	------	------	------	------	XP_042889667.1	uncharacterized protein LOC122264702 [Penaeus japonicus]	------	------	PF07247.14	AATase	Alcohol acetyltransferase
gene-LOC123753938	LOC123753938	uncharacterized LOC123753938, transcript variant X4	3.343	1.74093	0.00430286	0.297188	yes	up	2.46	3.38	0.85	0.25	0.48	0.54	2.23	0.423333	------	------	K09237	TTK	map04013	MAPK signaling pathway - fly	ENOG4111I76;ENOG4111H3T	S:Function unknown;	XP_042216706.1	uncharacterized protein LOC121862470 isoform X3 [Homarus americanus]	sp|P17789|TTKB_DROME;	Protein tramtrack, beta isoform OS=Drosophila melanogaster OX=7227 GN=ttk PE=1 SV=2;	PF00651.33;PF00096.28;PF13465.8;PF13894.8;PF05605.14;PF09237.13	BTB;zf-C2H2;zf-H2C2_2;zf-C2H2_4;zf-Di19;GAGA	BTB/POZ domain;Zinc finger, C2H2 type;Zinc-finger double domain;C2H2-type zinc finger;Drought induced 19 protein;GAGA factor
gene-LOC123753954	LOC123753954	histone H1-delta-like	4.648	2.21667	0.00125721	0.162219	yes	up	235.97	497.55	280.82	53.39	38.03	61.27	338.113	50.8967	GO:0006334;GO:0000786;GO:0005634;GO:000367	BP:nucleosome assembly;CC:nucleosome;CC:nucleus;MF:DNA binding;	K11275	H1_5	------	------	ENOG4112541	B:Chromatin structure and dynamics	XP_027211032.1	late histone H1-like [Penaeus vannamei]	sp|P22844|H10B_XENLA;	Histone H1.0-B OS=Xenopus laevis OX=8355 GN=h1-0-b PE=1 SV=1;	PF00538.21;PF07382.13	Linker_histone;HC2	linker histone H1 and H5 family;Histone H1-like nucleoprotein HC2
gene-LOC123753993	LOC123753993	condensin-2 complex subunit D3-like	0.47	-1.09001	0.0453759	0.780117	yes	down	0.64	0.33	0.14	0.28	0.71	0.47	0.37	0.486667	GO:0007076;GO:000563	BP:mitotic chromosome condensation;CC:nucleus;	K11491	NCAPD3	------	------	ENOG410XSGK	S:Function unknown	XP_042229630.1	condensin-2 complex subunit D3-like isoform X2 [Homarus americanus]	sp|Q6ZQK0|CNDD3_MOUSE;	Condensin-2 complex subunit D3 OS=Mus musculus OX=10090 GN=Ncapd3 PE=1 SV=3;	PF12717.9;PF01602.22	Cnd1;Adaptin_N	non-SMC mitotic condensation complex subunit 1;Adaptin N terminal region
gene-LOC123754006	LOC123754006	cell division control protein 48-like, transcript variant X2	0.418	-1.25842	0.0445287	0.771912	yes	down	1.14	0.91	0.22	0.64	1.65	1	0.756667	1.09667	GO:0016887;GO:000552	MF:ATPase activity;MF:ATP binding;	K26051	SPATA5L1	------	------	COG0464	O:Posttranslational modification, protein turnover, chaperones	XP_042225046.1	spermatogenesis-associated protein 5-like protein 1 isoform X1 [Homarus americanus]	sp|Q9BVQ7|SPA5L_HUMAN;	Spermatogenesis-associated protein 5-like protein 1 OS=Homo sapiens OX=9606 GN=SPATA5L1 PE=1 SV=2;	PF00004.31;PF17862.3;PF13191.8;PF07728.16;PF07724.16;PF13173.8;PF13671.8;PF05496.14	AAA;AAA_lid_3;AAA_16;AAA_5;AAA_2;AAA_14;AAA_33;RuvB_N	ATPase family associated with various cellular activities;AAA+ lid domain;AAA ATPase domain;AAA domain;AAA domain;AAA domain;AAA domain;Holliday junction DNA helicase RuvB P-loop domain
gene-LOC123754035	LOC123754035	uncharacterized LOC123754035, transcript variant X1	16.177	4.01583	2.68355e-06	0.00273418	yes	up	6.96	2.06	0.51	0.01	0.13	0.21	3.17667	0.116667	------	------	------	------	------	------	ENOG410YERS	O:Posttranslational modification, protein turnover, chaperones	XP_042236006.1	uncharacterized protein LOC121875506 [Homarus americanus]	sp|P02515|HSP22_DROME;	Heat shock protein 22 OS=Drosophila melanogaster OX=7227 GN=Hsp22 PE=1 SV=4;	PF00011.23	HSP20	Hsp20/alpha crystallin family
gene-LOC123754038	LOC123754038	protein lethal(2)essential for life-like	4.175	2.06165	0.00137792	0.169079	yes	up	11.52	7.59	2.17	1.09	0.9	0.71	7.09333	0.9	------	------	------	------	------	------	------	------	XP_042236003.1	heat shock protein 22-like [Homarus americanus]	------	------	PF00011.23	HSP20	Hsp20/alpha crystallin family
gene-LOC123754060	LOC123754060	serine/threonine-protein phosphatase 2A catalytic subunit beta isoform-like	4.403	2.13833	0.00607737	0.352093	yes	up	12.93	41.9	30.5	1.84	6.14	9.52	28.4433	5.83333	GO:0008637;GO:0034976;GO:0042542;GO:0043161;GO:0046677;GO:0010468;GO:0106306;GO:0106307;GO:0005737;GO:0000159;GO:0005634;GO:0000922;GO:0000775;GO:004687	BP:apoptotic mitochondrial changes;BP:response to endoplasmic reticulum stress;BP:response to hydrogen peroxide;BP:proteasome-mediated ubiquitin-dependent protein catabolic process;BP:response to antibiotic;BP:regulation of gene expression;BP:old GO;BP:old GO;CC:cytoplasm;CC:protein phosphatase type 2A complex;CC:nucleus;CC:spindle pole;CC:chromosome, centromeric region;MF:metal ion binding;	K04382	PPP2C	map04136;map05142;map05165;map04114;map05160;map04390;map04391;map04350;map04261;map04013;map04151;map03015;map04728;map04071;map04730;map04530;map04152;map04140	Autophagy - other;Chagas disease;Human papillomavirus infection;Oocyte meiosis;Hepatitis C;Hippo signaling pathway;Hippo signaling pathway - fly;TGF-beta signaling pathway;Adrenergic signaling in cardiomyocytes;MAPK signaling pathway - fly;PI3K-Akt signaling pathway;mRNA surveillance pathway;Dopaminergic synapse;Sphingolipid signaling pathway;Long-term depression;Tight junction;AMPK signaling pat…	COG0639	T:Signal transduction mechanisms	XP_042215071.1	serine/threonine-protein phosphatase 2A catalytic subunit beta isoform-like [Homarus americanus]	sp|Q0P594|PP2AB_BOVIN;	Serine/threonine-protein phosphatase 2A catalytic subunit beta isoform OS=Bos taurus OX=9913 GN=PPP2CB PE=1 SV=1;	PF00149.30	Metallophos	Calcineurin-like phosphoesterase
gene-LOC123754087	LOC123754087	uncharacterized LOC123754087	0.137	-2.87128	0.0377718	0.746239	yes	down	0.47	13.31	16.69	70.05	147.74	0.55	10.1567	72.78	------	------	------	------	------	------	------	------	KAG7174591.1	putative Condensation domain-containing protein [Homarus americanus]	------	------	PF00668.22	Condensation	Condensation domain
gene-LOC123754205	LOC123754205	uncharacterized LOC123754205	0.06	-4.05223	0.00340533	0.26461	yes	down	0	2.47	1.58	16.01	48.97	0.19	1.35	21.7233	GO:000382	MF:catalytic activity;	------	------	------	------	------	------	XP_042211695.1	uncharacterized protein LOC121859091 [Homarus americanus]	------	------	------	------	------
gene-LOC123754298	LOC123754298	uncharacterized LOC123754298	3.165	1.6622	0.0346797	0.734435	yes	up	220.55	116.54	15.4	15.98	38.13	5.62	117.497	19.91	------	------	------	------	------	------	ENOG4111VC5	S:Function unknown	XP_027206824.1	uncharacterized protein LOC113800278 isoform X2 [Penaeus vannamei]	sp|Q9VPW8|PINO_DROME;	Protein pinocchio OS=Drosophila melanogaster OX=7227 GN=Pino PE=2 SV=1;	------	------	------
gene-LOC123754328	LOC123754328	uncharacterized LOC123754328	0.242	-2.04972	0.00367184	0.271394	yes	down	3.27	1.93	0.59	2.61	2.79	8.5	1.93	4.63333	------	------	------	------	------	------	------	------	------	------	------	------	------	------	------
gene-LOC123754342	LOC123754342	acyl-coenzyme A thioesterase 1-like, transcript variant X1	0.16	-2.64538	0.00315647	0.258212	yes	down	27.65	10	9.17	97.71	37.16	9.75	15.6067	48.2067	------	------	K01068	ACOT1_2_4	map04913;map01040;map00062	Ovarian steroidogenesis;Biosynthesis of unsaturated fatty acids;Fatty acid elongation	COG1073	S:Function unknown	XP_027229040.1	acyl-coenzyme A thioesterase 1-like isoform X1 [Penaeus vannamei]	sp|Q86TX2|ACOT1_HUMAN;	Acyl-coenzyme A thioesterase 1 OS=Homo sapiens OX=9606 GN=ACOT1 PE=1 SV=1;	PF08840.13;PF04775.16	BAAT_C;Bile_Hydr_Trans	BAAT / Acyl-CoA thioester hydrolase C terminal;Acyl-CoA thioester hydrolase/BAAT N-terminal region
gene-LOC123754372	LOC123754372	uncharacterized LOC123754372, transcript variant X1	0.033	-4.92787	0.0284725	0.68008	yes	down	0.03	0	0	0.33	0.02	0	0.01	0.116667	------	------	------	------	------	------	------	------	------	------	------	------	------	------	------
gene-LOC123754436	LOC123754436	uncharacterized LOC123754436, transcript variant X1	5.075	2.34336	0.0197723	0.591601	yes	up	12.47	2.48	0.42	0.29	1.15	0.02	5.12333	0.486667	------	------	K24376	ZNF711	------	------	COG5048	S:Function unknown	XP_037777909.1	uncharacterized protein LOC119574622 [Penaeus monodon]	sp|Q95LI3|ZFY_BOVIN;	Zinc finger Y-chromosomal protein OS=Bos taurus OX=9913 GN=ZFY PE=2 SV=1;	PF13894.8;PF00096.28	zf-C2H2_4;zf-C2H2	C2H2-type zinc finger;Zinc finger, C2H2 type
gene-LOC123754457	LOC123754457	mRNA-decapping enzyme 1A-like	67.92	6.08577	0.000186498	0.0466841	yes	up	0.37	0.36	0.16	0	0	0	0.296667	0	GO:0000290;GO:0000184;GO:0043085;GO:0005524;GO:0008047;GO:000367	BP:deadenylation-dependent decapping of nuclear-transcribed mRNA;BP:nuclear-transcribed mRNA catabolic process, nonsense-mediated decay;BP:positive regulation of catalytic activity;MF:ATP binding;MF:enzyme activator activity;MF:nucleic acid binding;	K12611	DCP1B	map03018	RNA degradation	ENOG410XRY6	S:Function unknown	XP_042217178.1	mRNA-decapping enzyme 1A-like [Homarus americanus]	sp|Q3U564|DCP1B_MOUSE;	mRNA-decapping enzyme 1B OS=Mus musculus OX=10090 GN=Dcp1b PE=1 SV=1;	PF06058.15;PF16741.7	DCP1;mRNA_decap_C	Dcp1-like decapping family;mRNA-decapping enzyme C-terminus
gene-LOC123754465	LOC123754465	nuclear receptor coactivator 6-like, transcript variant X1	0.246	-2.02518	0.0436689	0.762287	yes	down	1.73	2	0.81	0.53	1.67	12.84	1.51333	5.01333	------	------	------	------	------	------	------	------	ROT69989.1	hypothetical protein C7M84_011735 [Penaeus vannamei]	------	------	------	------	------
gene-LOC123754508	LOC123754508	uncharacterized LOC123754508	2.943	1.55724	0.0461337	0.780707	yes	up	0.31	0.33	0.26	0.05	0.09	0.09	0.3	0.0766667	GO:0008270;GO:000367	MF:zinc ion binding;MF:nucleic acid binding;	------	------	------	------	COG5048	S:Function unknown	XP_042211627.1	uncharacterized protein LOC121859031 [Homarus americanus]	------	------	PF13465.8;PF13909.8	zf-H2C2_2;zf-H2C2_5	Zinc-finger double domain;C2H2-type zinc-finger domain
gene-LOC123754563	LOC123754563	sodium-dependent noradrenaline transporter-like	3.163	1.66132	0.0416556	0.758021	yes	up	0.71	0.44	0.1	0.08	0.1	0.03	0.416667	0.07	GO:0016021;GO:001529	CC:integral component of membrane;MF:symporter activity;	K05035	SLC6A2, NET	map04721	Synaptic vesicle cycle	COG0733	P:Inorganic ion transport and metabolism	XP_042222108.1	sodium-dependent dopamine transporter-like [Homarus americanus]	sp|O55192|SC6A2_MOUSE;	Sodium-dependent noradrenaline transporter OS=Mus musculus OX=10090 GN=Slc6a2 PE=2 SV=2;	PF00209.20	SNF	Sodiu
gene-LOC123754868	LOC123754868	MAGE-like protein 2	0.139	-2.84723	0.0130076	0.494841	yes	down	15.13	12.16	34.25	124.82	333.62	3.67	20.5133	154.037	------	------	------	------	------	------	------	------	------	------	------	------	------	------	------
gene-LOC123754903	LOC123754903	mucin-3A-like, transcript variant X1	11.608	3.53711	0.00122484	0.159688	yes	up	0.41	0.42	0.13	0	0.06	0.01	0.32	0.0233333	GO:0016021;GO:0004725;GO:005025	CC:integral component of membrane;MF:protein tyrosine phosphatase activity;MF:rhodopsin kinase activity;	------	------	------	------	COG5599	T:Signal transduction mechanisms	XP_042218142.1	mucin-17-like isoform X1 [Homarus americanus]	sp|Q8BUM3|PTN7_MOUSE;	Tyrosine-protein phosphatase non-receptor type 7 OS=Mus musculus OX=10090 GN=Ptpn7 PE=1 SV=1;	PF00102.29	Y_phosphatase	Protein-tyrosine phosphatase
gene-LOC123754950	LOC123754950	uncharacterized LOC123754950	2.447	1.291	0.0397311	0.757739	yes	up	1.32	1.12	0.36	0.1	0.5	0.18	0.933333	0.26	------	------	------	------	------	------	------	------	XP_042218285.1	uncharacterized protein LOC121863614 [Homarus americanus]	------	------	PF08945.12	Bclx_interact	Bcl-x interacting, BH3 domain
gene-LOC123755016	LOC123755016	sodium/hydrogen exchanger 7-like, transcript variant X2	2.398	1.26206	0.0271606	0.666554	yes	up	35.63	6.63	7.26	1.46	3.51	3.38	16.5067	2.78333	------	------	K12041	SLC9A6_7, NHE6_7	map04260	Cardiac muscle contraction	COG0025	P:Inorganic ion transport and metabolism	XP_042207284.1	sodium/hydrogen exchanger 7-like isoform X3 [Homarus americanus]	sp|Q96T83|SL9A7_HUMAN;	Sodium/hydrogen exchanger 7 OS=Homo sapiens OX=9606 GN=SLC9A7 PE=1 SV=1;	PF00999.23	Na_H_Exchanger	Sodium/hydrogen exchanger family
gene-LOC123755030	LOC123755030	serine/threonine-protein kinase unc-51-like, transcript variant X1	4.4	2.13738	0.0111591	0.456428	yes	up	1.38	5.79	0.79	0.19	0.84	0.21	2.65333	0.413333	GO:0106311;GO:0005524;GO:010631	old GO;MF:ATP binding;MF:old GO;	K08269	ULK2, ATG1	map04136;map05010;map05016;map05017;map05014;map04212;map04150;map05022;map04140	Autophagy - other;Alzheimer disease;Huntington disease;Spinocerebellar ataxia;Amyotrophic lateral sclerosis;Longevity regulating pathway - worm;mTOR signaling pathway;Pathways of neurodegeneration - multiple diseases;Autophagy - animal	ENOG410XR01	T:Signal transduction mechanisms	XP_042218214.1	serine/threonine-protein kinase unc-51-like isoform X1 [Homarus americanus]	sp|Q23023|UNC51_CAEEL;	Serine/threonine-protein kinase unc-51 OS=Caenorhabditis elegans OX=6239 GN=unc-51 PE=1 SV=1;	PF00069.27;PF07714.19;PF12063.10;PF03109.18;PF01163.24;PF17667.3	Pkinase;PK_Tyr_Ser-Thr;DUF3543;ABC1;RIO1;Pkinase_fungal	Protein kinase domain;Protein tyrosine and serine/threonine kinase;Domain of unknown function;ABC1 atypical kinase-like domain;RIO1 family;Fungal protein kinase
gene-LOC123755126	LOC123755126	dynein intermediate chain 2, ciliary-like	0.152	-2.72256	0.00052612	0.0900862	yes	down	2	2.01	1.5	5.28	9.78	11.87	1.83667	8.97667	GO:0000159;GO:001988	CC:protein phosphatase type 2A complex;MF:protein phosphatase regulator activity;	K10409	DNAI1	map05016;map05022;map05014	Huntington disease;Pathways of neurodegeneration - multiple diseases;Amyotrophic lateral sclerosis	ENOG410YQQE	S:Function unknown	XP_037780321.1	dynein intermediate chain 1, axonemal-like [Penaeus monodon]	sp|Q16959|DYI2_HELCR;	Dynein intermediate chain 2, ciliary OS=Heliocidaris crassispina OX=1043166 PE=2 SV=1;	------	------	------
gene-LOC123755308	LOC123755308	protein vav-like, transcript variant X1	7.752	2.95466	0.0101461	0.435331	yes	up	2.17	69.47	0.03	0.01	0.15	0.26	23.89	0.14	GO:0035556;GO:0046872;GO:000508	BP:intracellular signal transduction;MF:metal ion binding;MF:guanyl-nucleotide exchange factor activity;	K05730	VAV	map04666;map05135;map05205;map04650;map04662;map04810;map04660;map04015;map04664;map04024;map05417;map04670;map04062;map04510	Fc gamma R-mediated phagocytosis;Yersinia infection;Proteoglycans in cancer;Natural killer cell mediated cytotoxicity;B cell receptor signaling pathway;Regulation of actin cytoskeleton;T cell receptor signaling pathway;Rap1 signaling pathway;Fc epsilon RI signaling pathway;cAMP signaling pathway;Lipid and atherosclerosis;Leukocyte transendothelial migration;Chemokine signaling pathway;Focal adhes…	ENOG410XPH6	Z:Cytoskeleton	XP_042213659.1	protein vav-like isoform X1 [Homarus americanus]	sp|Q9NHV9|VAV_DROME;	Protein vav OS=Drosophila melanogaster OX=7227 GN=Vav PE=1 SV=2;	PF00621.22;PF00307.33;PF00017.26;PF00169.31;PF11971.10;PF00130.24;PF00018.30;PF14604.8;PF07653.19;PF15411.8;PF03107.18;PF16744.7	RhoGEF;CH;SH2;PH;CAMSAP_CH;C1_1;SH3_1;SH3_9;SH3_2;PH_10;C1_2;Zf_RING	RhoGEF domain;Calponin homology;SH2 domain;PH domain;CAMSAP CH domain;Phorbol esters/diacylglycerol binding domain;SH3 domain;Variant SH3 domain;Variant SH3 domain;Pleckstrin homology domain;C1 domain;KIAA1045 RING finger
gene-LOC123755358	LOC123755358	uncharacterized LOC123755358, transcript variant X1	0.463	-1.11183	0.0403666	0.758021	yes	down	0.69	0.42	0.19	0.33	0.96	0.53	0.433333	0.606667	------	------	K24643	PRDM10	------	------	COG5048	S:Function unknown	XP_042210579.1	uncharacterized protein LOC121858312 [Homarus americanus]	sp|B4F6U4|PRD10_XENTR;	PR domain zinc finger protein 10 OS=Xenopus tropicalis OX=8364 GN=prdm10 PE=2 SV=1;	PF00096.28;PF13894.8;PF13912.8;PF13465.8	zf-C2H2;zf-C2H2_4;zf-C2H2_6;zf-H2C2_2	Zinc finger, C2H2 type;C2H2-type zinc finger;C2H2-type zinc finger;Zinc-finger double domain
gene-LOC123755399	LOC123755399	mitochondrial fission process protein 1-like, transcript variant X1	4.284	2.09893	0.0139974	0.515269	yes	up	19.7	2.64	0.55	0.51	1.22	0.86	7.63	0.863333	------	------	K17981	MTFP1, MTP18	------	------	ENOG4111JTM	O:Posttranslational modification, protein turnover, chaperones	XP_042857217.1	mitochondrial fission process protein 1-like [Penaeus japonicus]	sp|Q9UDX5|MTFP1_HUMAN;	Mitochondrial fission process protein 1 OS=Homo sapiens OX=9606 GN=MTFP1 PE=1 SV=1;	PF10558.11	MTP18	Mitochondrial 18 KDa protein
gene-LOC123755427	LOC123755427	uncharacterized LOC123755427	3.926	1.97311	0.00553872	0.340035	yes	up	3.39	1.34	0.26	0.08	0.37	0.28	1.66333	0.243333	------	------	------	------	------	------	ENOG410YGV8;ENOG4111NVW	S:Function unknown;	XP_042210217.1	uncharacterized protein LOC121858043 [Homarus americanus]	------	------	------	------	------
gene-LOC123755449	LOC123755449	transcription termination factor 4, mitochondrial-like	0.441	-1.18054	0.0327965	0.720141	yes	down	5.9	3.57	1.17	3.07	5.37	5.9	3.54667	4.78	GO:0006355;GO:0061668;GO:0005739;GO:000369	BP:regulation of transcription, DNA-templated;BP:mitochondrial ribosome assembly;CC:mitochondrion;MF:double-stranded DNA binding;	K15032	MTERFD	------	------	ENOG410Y0Q1	S:Function unknown	XP_042214431.1	uncharacterized protein LOC121861026 isoform X1 [Homarus americanus]	sp|Q7Z6M4|MTEF4_HUMAN;	Transcription termination factor 4, mitochondrial OS=Homo sapiens OX=9606 GN=MTERF4 PE=1 SV=3;	PF02536.16	mTERF	mTERF
gene-LOC123755463	LOC123755463	fas apoptotic inhibitory molecule 1-like	4.685	2.22814	0.0168951	0.560774	yes	up	1.06	0.37	0.1	0.01	0.07	0.11	0.51	0.0633333	GO:004306	BP:negative regulation of apoptotic process;	------	------	------	------	ENOG410XRNP	S:Function unknown	XP_042891105.1	fas apoptotic inhibitory molecule 1-like isoform X1 [Penaeus japonicus]	sp|Q0IIF6|FAIM1_BOVIN;	Fas apoptotic inhibitory molecule 1 OS=Bos taurus OX=9913 GN=FAIM PE=2 SV=1;	PF06905.15	FAIM1	Fas apoptotic inhibitory molecule
gene-LOC123755464	LOC123755464	uncharacterized LOC123755464, transcript variant X1	4.113	2.04024	0.0324983	0.720141	yes	up	1.1	0.29	0.08	0.06	0.09	0.01	0.49	0.0533333	GO:0033314;GO:0010212;GO:0006260;GO:000563	BP:mitotic DNA replication checkpoint;BP:response to ionizing radiation;BP:DNA replication;CC:nucleus;	------	------	------	------	ENOG410Y8R6	K:Transcription	XP_042218408.1	uncharacterized protein LOC121863725 [Homarus americanus]	sp|Q6DRL4|TICRR_DANRE;	Treslin OS=Danio rerio OX=7955 GN=ticrr PE=2 SV=1;	PF15292.8	Treslin_N	Treslin N-terminus
gene-LOC123755488	LOC123755488	uncharacterized LOC123755488	0.363	-1.46327	0.0416718	0.758021	yes	down	3.32	0.81	0.2	1.81	2.73	1.76	1.44333	2.1	------	------	------	------	------	------	------	------	------	------	------	------	PF10571.11	UPF0547	Uncharacterised protein family UPF0547
gene-LOC123755724	LOC123755724	uncharacterized LOC123755724	15.345	3.93971	0.0455638	0.780707	yes	up	0.02	0.04	0.06	0	0	0.01	0.04	0.00333333	------	------	K18405	TDRD1_4_6_7	------	------	ENOG4111N00;ENOG410ZWK2	S:Function unknown;	XP_027231702.1	RING finger protein 17-like [Penaeus vannamei]	sp|Q99MV7|RNF17_MOUSE;	RING finger protein 17 OS=Mus musculus OX=10090 GN=Rnf17 PE=1 SV=2;	PF00567.26;PF06003.14;PF00643.26;PF15057.8;PF14634.8	TUDOR;SMN;zf-B_box;DUF4537;zf-RING_5	Tudor domain;Survival motor neuron protein;B-box zinc finger;Domain of unknown function;zinc-RING finger domain
gene-LOC123755743	LOC123755743	uncharacterized LOC123755743	0.351	-1.51121	0.00679522	0.365095	yes	down	3.71	2.19	1.91	2.57	9.24	4.95	2.60333	5.58667	------	------	------	------	------	------	------	------	------	------	------	------	------	------	------
gene-LOC123755745	LOC123755745	lectin BRA-3-like, transcript variant X1	0.242	-2.04863	0.000260813	0.0582917	yes	down	37.07	77.71	25.3	106.84	153.42	164.4	46.6933	141.553	GO:003024	MF:carbohydrate binding;	K06721;K06563	CLEC10A, CLECSF13, CLECSF14, CD301;CLEC4L_M, DC-SIGN, CD209, CD299	map05152;map04145;map05162;map04625	Tuberculosis;Phagosome;Measles;C-type lectin receptor signaling pathway	ENOG411018J;ENOG410XPJ1;ENOG410YTZ5	S:Function unknown;	ADK27312.1	C-type lectin [Procambarus clarkii]	sp|Q91ZW8|C209D_MOUSE;	CD209 antigen-like protein D OS=Mus musculus OX=10090 GN=Cd209d PE=2 SV=1;	PF00059.23	Lectin_C	Lectin C-type domain
gene-LOC123755747	LOC123755747	CD209 antigen-like protein 2	0.308	-1.69966	0.0088049	0.406639	yes	down	213.2	158.02	175.77	154.67	909.06	492.54	182.33	518.757	GO:003024	MF:carbohydrate binding;	K06563	CLEC4L_M, DC-SIGN, CD209, CD299	map05152;map04145;map05162;map04625	Tuberculosis;Phagosome;Measles;C-type lectin receptor signaling pathway	ENOG410YSMB;ENOG410ZSFC;ENOG411018J;ENOG410XPJ1;ENOG410YTFW	S:Function unknown;U:Intracellular trafficking, secretion, and vesicular transport	ADK27312.1	C-type lectin [Procambarus clarkii]	sp|Q8MIS5|209L2_MACMU;	CD209 antigen-like protein 2 OS=Macaca mulatta OX=9544 GN=CD209L2 PE=1 SV=1;	PF00059.23	Lectin_C	Lectin C-type domain
gene-LOC123755748	LOC123755748	C-type lectin domain family 17, member A-like	0.341	-1.55426	0.00697169	0.365095	yes	down	481.29	241.25	249.88	339.43	1346.54	548.43	324.14	744.8	GO:003024	MF:carbohydrate binding;	K10059	CLEC4E, MINCLE	map05152;map04625	Tuberculosis;C-type lectin receptor signaling pathway	ENOG410YTFW;ENOG410XPJ1;ENOG410YSMB	U:Intracellular trafficking, secretion, and vesicular transport;S:Function unknown;S:Function unknown	ADK27312.1	C-type lectin [Procambarus clarkii]	sp|P02707|LECH_CHICK;	Hepatic lectin OS=Gallus gallus OX=9031 PE=1 SV=1;	PF00059.23	Lectin_C	Lectin C-type domain
gene-LOC123755753	LOC123755753	perlucin-like, transcript variant X1	7.267	2.86143	0.0243048	0.647688	yes	up	190.51	0.64	39.81	0.6	26	2	76.9867	9.53333	GO:0003964;GO:003024	MF:RNA-directed DNA polymerase activity;MF:carbohydrate binding;	K07190;K14530	PHKA_B;RPP40	map04910;map04922;map03008;map04020	Insulin signaling pathway;Glucagon signaling pathway;Ribosome biogenesis in eukaryotes;Calcium signaling pathway	ENOG410Y65V;COG3344	S:Function unknown;L:Replication, recombination and repair	ADK27312.1	C-type lectin [Procambarus clarkii]	sp|P82596|PLC_HALLA;	Perlucin OS=Haliotis laevigata OX=36097 PE=1 SV=3;	PF00059.23	Lectin_C	Lectin C-type domain
gene-LOC123755772	LOC123755772	uncharacterized protein C18orf19 homolog A-like, transcript variant X1	2.412	1.2702	0.0378664	0.746239	yes	up	2.42	2.79	0.8	0.27	1	0.56	2.00333	0.61	GO:001602	CC:integral component of membrane;	------	------	------	------	ENOG4111GN5	S:Function unknown	XP_042242325.1	uncharacterized protein C18orf19 homolog A-like isoform X1 [Homarus americanus]	sp|Q1MTD4|CR19A_DANRE;	Uncharacterized protein C18orf19 homolog A OS=Danio rerio OX=7955 GN=si:ch211-105d11.2 PE=2 SV=1;	PF06916.15	DUF1279	Protein of unknown function
gene-LOC123755783	LOC123755783	tRNA modification GTPase GTPBP3, mitochondrial-like, transcript variant X1	0.346	-1.53184	0.00467734	0.311913	yes	down	0.38	0.25	0.15	0.34	0.61	0.52	0.26	0.49	GO:0006400;GO:0003924;GO:000552	BP:tRNA modification;MF:GTPase activity;MF:GTP binding;	K03650	mnmE, trmE, MSS1	------	------	COG0486	S:Function unknown	XP_042209586.1	tRNA modification GTPase GTPBP3, mitochondrial-like [Homarus americanus]	sp|Q501Z5|GTPB3_DANRE;	tRNA modification GTPase GTPBP3, mitochondrial OS=Danio rerio OX=7955 GN=gtpbp3 PE=2 SV=1;	PF12631.9;PF10396.11;PF01926.25;PF02421.20	MnmE_helical;TrmE_N;MMR_HSR1;FeoB_N	MnmE helical domain;GTP-binding protein TrmE N-terminus;50S ribosome-binding GTPase;Ferrous iron transport protein B
gene-LOC123755790	LOC123755790	protein starmaker-like, transcript variant X1	4.625	2.20933	0.0235715	0.640126	yes	up	14.92	2.78	0.52	0.09	1.92	0.33	6.07333	0.78	GO:000563	CC:nucleus;	------	------	------	------	ENOG4111SS6	S:Function unknown	XP_042865175.1	dentin sialophosphoprotein-like [Penaeus japonicus]	sp|Q8BLH7|HIRP3_MOUSE;	HIRA-interacting protein 3 OS=Mus musculus OX=10090 GN=Hirip3 PE=1 SV=1;	PF09649.12	CHZ	Histone chaperone domain CHZ
gene-LOC123755811	LOC123755811	uncharacterized LOC123755811	4.458	2.15641	0.00528614	0.330806	yes	up	1.22	0.89	0.12	0.03	0.18	0.1	0.743333	0.103333	------	------	K08052	NF1	map04014;map01521;map04010	Ras signaling pathway;EGFR tyrosine kinase inhibitor resistance;MAPK signaling pathway	------	------	CAF2061405.1	unnamed protein product [Rotaria magnacalcarata]	sp|P21328|RTJK_DROME;	RNA-directed DNA polymerase from mobile element jockey OS=Drosophila melanogaster OX=7227 GN=pol PE=1 SV=1;	PF13894.8;PF13465.8;PF00096.28;PF12874.9;PF13912.8	zf-C2H2_4;zf-H2C2_2;zf-C2H2;zf-met;zf-C2H2_6	C2H2-type zinc finger;Zinc-finger double domain;Zinc finger, C2H2 type;Zinc-finger of C2H2 type;C2H2-type zinc finger
gene-LOC123755895	LOC123755895	perlucin-like protein, transcript variant X1	0.268	-1.89929	0.0303501	0.691532	yes	down	2.41	0.46	0.22	1.78	3.01	2.21	1.03	2.33333	GO:003024	MF:carbohydrate binding;	------	------	------	------	ENOG410XRS3	U:Intracellular trafficking, secretion, and vesicular transport	KAG7175852.1	C-type lectin-like 37 [Homarus americanus]	------	------	PF00059.23	Lectin_C	Lectin C-type domain
gene-LOC123755897	LOC123755897	methyltransferase-like protein 7A	0.166	-2.59016	0.010098	0.435331	yes	down	0.2	0.07	0.14	0.04	1.3	0.87	0.136667	0.736667	GO:0032259;GO:0016021;GO:000816	BP:methylation;CC:integral component of membrane;MF:methyltransferase activity;	------	------	------	------	ENOG4111EZC	S:Function unknown	XP_037773723.1	methyltransferase-like protein 7A isoform X1 [Penaeus monodon]	sp|Q9H8H3|MET7A_HUMAN;	Methyltransferase-like protein 7A OS=Homo sapiens OX=9606 GN=METTL7A PE=1 SV=1;	PF08241.14;PF13489.8;PF13649.8;PF08242.14;PF01209.20;PF13847.8;PF05148.17	Methyltransf_11;Methyltransf_23;Methyltransf_25;Methyltransf_12;Ubie_methyltran;Methyltransf_31;Methyltransf_8	Methyltransferase domain;Methyltransferase domain;Methyltransferase domain;Methyltransferase domain;ubiE/COQ5 methyltransferase family;Methyltransferase domain;Hypothetical methyltransferase
gene-LOC123755935	LOC123755935	uncharacterized LOC123755935	0.369	-1.43906	0.0426782	0.758021	yes	down	1.45	1.17	0.83	1.37	1.44	3.58	1.15	2.13	------	------	------	------	------	------	------	------	KAG7167875.1	Transmembrane protein 209-like [Homarus americanus]	------	------	------	------	------
gene-LOC123755947	LOC123755947	acetyl-CoA carboxylase-like, transcript variant X1	0.358	-1.48072	0.0292026	0.684288	yes	down	1.61	1.93	0.58	1.2	1.33	4.76	1.37333	2.43	GO:0006633;GO:2001295;GO:0046872;GO:0005524;GO:000398	BP:fatty acid biosynthetic process;BP:malonyl-CoA biosynthetic process;MF:metal ion binding;MF:ATP binding;MF:acetyl-CoA carboxylase activity;	K11262	ACACA	map00640;map00620;map04936;map04922;map00061;map04910;map04152	Propanoate metabolism;Pyruvate metabolism;Alcoholic liver disease;Glucagon signaling pathway;Fatty acid biosynthesis;Insulin signaling pathway;AMPK signaling pathway	COG4799	I:Lipid transport and metabolism	QPF20889.1	acetyl-CoA carboxylase [Cherax quadricarinatus]	sp|P11029|ACAC_CHICK;	Acetyl-CoA carboxylase OS=Gallus gallus OX=9031 GN=ACAC PE=1 SV=1;	PF08326.14;PF01039.24;PF02786.19;PF00289.24;PF02785.21;PF00364.24;PF02222.24	ACC_central;Carboxyl_trans;CPSase_L_D2;Biotin_carb_N;Biotin_carb_C;Biotin_lipoyl;ATP-grasp	Acetyl-CoA carboxylase, central region;Carboxyl transferase domain;Carbamoyl-phosphate synthase L chain, ATP binding domain;Biotin carboxylase, N-terminal domain;Biotin carboxylase C-terminal domain;Biotin-requiring enzyme;ATP-grasp domain
gene-LOC123756008	LOC123756008	mucin-1-like	0.363	-1.46015	0.0460417	0.780707	yes	down	3.01	13.52	2.57	9.69	12.88	11.59	6.36667	11.3867	------	------	------	------	------	------	------	------	------	------	------	------	------	------	------
gene-LOC123756263	LOC123756263	heat shock 70 kDa protein cognate 4-like	265.794	8.05416	0.0393199	0.754798	yes	up	4.02	0	10.67	0	0	0	4.89667	0	GO:0016887;GO:000552	MF:ATPase activity;MF:ATP binding;	K03283	HSPA1s	map05162;map05145;map04915;map04010;map03040;map05134;map04213;map05417;map04144;map04612;map04141;map05020	Measles;Toxoplasmosis;Estrogen signaling pathway;MAPK signaling pathway;Spliceosome;Legionellosis;Longevity regulating pathway - multiple species;Lipid and atherosclerosis;Endocytosis;Antigen processing and presentation;Protein processing in endoplasmic reticulum;Prion disease	COG0443	O:Posttranslational modification, protein turnover, chaperones	ABF83607.1	heat shock protein 70, partial [Penaeus japonicus]	sp|Q9U639|HSP7D_MANSE;	Heat shock 70 kDa protein cognate 4 OS=Manduca sexta OX=7130 PE=2 SV=1;	PF00012.22;PF02782.18	HSP70;FGGY_C	Hsp70 protein;FGGY family of carbohydrate kinases, C-terminal domain
gene-LOC123756421	LOC123756421	uncharacterized LOC123756421, transcript variant X1	0.057	-4.13568	0.0172345	0.561737	yes	down	0.03	0.03	0	0.29	0.03	0.16	0.02	0.16	------	------	------	------	------	------	------	------	------	------	------	------	------	------	------
gene-LOC123756450	LOC123756450	transmembrane protein adipocyte-associated 1 homolog, transcript variant X1	3.18	1.66921	0.0195957	0.591601	yes	up	8.09	5.09	1.22	0.15	1.23	1.38	4.8	0.92	GO:001602	CC:integral component of membrane;	K22988	TPRA1, GPR175	------	------	ENOG410XRXY	S:Function unknown	XP_037782459.1	transmembrane protein adipocyte-associated 1-like [Penaeus monodon]	sp|Q99MU1|TPRA1_MOUSE;	Transmembrane protein adipocyte-associated 1 OS=Mus musculus OX=10090 GN=Tpra1 PE=2 SV=1;	PF10160.11	Tmemb_40	Predicted membrane protein
gene-LOC123756452	LOC123756452	AF4/FMR2 family member lilli-like	42.072	5.39478	6.59859e-07	0.00103235	yes	up	10.61	18.49	50.91	0.43	0.09	1.45	26.67	0.656667	GO:0043410;GO:0043195;GO:003029	BP:positive regulation of MAPK cascade;CC:terminal bouton;MF:transmembrane receptor protein tyrosine kinase activator activity;	------	------	------	------	ENOG4111UGM	S:Function unknown	XP_042238158.1	uncharacterized protein LOC121876808 [Homarus americanus]	------	------	------	------	------
gene-LOC123756457	LOC123756457	uncharacterized LOC123756457, transcript variant X1	0.293	-1.77262	0.0432424	0.760204	yes	down	0.24	0.17	0.07	0.09	0.64	0.41	0.16	0.38	------	------	------	------	------	------	------	------	XP_042238265.1	uncharacterized protein LOC121876857 [Homarus americanus]	------	------	------	------	------
gene-LOC123756492	LOC123756492	zinc finger protein 384-like, transcript variant X1	6.178	2.62714	0.0181835	0.573526	yes	up	0.75	0.3	0.24	0.02	0.02	0.09	0.43	0.0433333	------	------	------	------	------	------	------	------	XP_037782453.1	uncharacterized protein LOC119578868 [Penaeus monodon]	------	------	------	------	------
gene-LOC123756580	LOC123756580	uncharacterized LOC123756580	40.677	5.34614	0.017456	0.56309	yes	up	1.68	0.22	0	0	0	0	0.633333	0	GO:001602	CC:integral component of membrane;	------	------	------	------	------	------	XP_042213275.1	uncharacterized protein LOC121860263 [Homarus americanus]	------	------	------	------	------
gene-LOC123756692	LOC123756692	alpha-amylase 1-like, transcript variant X1	0.324	-1.62466	0.0301762	0.691532	yes	down	1388.75	2566.8	970.89	4428.91	1504.27	2896.35	1642.15	2943.18	GO:0005975;GO:0046872;GO:0004556;GO:010302	BP:carbohydrate metabolic process;MF:metal ion binding;MF:alpha-amylase activity;MF:alpha-amylase activit;	K01176	AMY, amyA, malS	map04972;map04973;map04970;map00500	Pancreatic secretion;Carbohydrate digestion and absorption;Salivary secretion;Starch and sucrose metabolism	COG0366	G:Carbohydrate transport and metabolism	AKN79742.1	amylase, partial [Procambarus clarkii]	sp|P00687|AMY1_MOUSE;	Alpha-amylase 1 OS=Mus musculus OX=10090 GN=Amy1 PE=1 SV=2;	PF02806.20;PF00128.26	Alpha-amylase_C;Alpha-amylase	Alpha amylase, C-terminal all-beta domain;Alpha amylase, catalytic domain
gene-LOC123756722	LOC123756722	integrin beta pat-3-like, transcript variant X1	3.727	1.89815	0.000861507	0.125379	yes	up	22.12	15.48	5.49	1.3	4.92	1.59	14.3633	2.60333	GO:0007229;GO:001602	BP:integrin-mediated signaling pathway;CC:integral component of membrane;	K05719;K06464	ITGB1, CD29;ITGB2, CD18	map05140;map05166;map05165;map05144;map05145;map04390;map04015;map05146;map04650;map04810;map05135;map05134;map05131;map05130;map05133;map04530;map05222;map04514;map05152;map05205;map05150;map04510;map04512;map05200;map05323;map04360;map05416;map05414;map05412;map04145;map05410;map04613;map04670;map05100;map04151;map04611;map04610	Leishmaniasis;Human T-cell leukemia virus 1 infection;Human papillomavirus infection;Malaria;Toxoplasmosis;Hippo signaling pathway;Rap1 signaling pathway;Amoebiasis;Natural killer cell mediated cytotoxicity;Regulation of actin cytoskeleton;Yersinia infection;Legionellosis;Shigellosis;Pathogenic Escherichia coli infection;Pertussis;Tight junction;Small cell lung cancer;Cell adhesion molecules;Tube…	ENOG410XP60	U:Intracellular trafficking, secretion, and vesicular transport	XP_042216295.1	integrin beta pat-3-like [Homarus americanus]	sp|Q3UV74|ITB2L_MOUSE;	Integrin beta-2-like protein OS=Mus musculus OX=10090 GN=Itgb2l PE=1 SV=1;	PF07974.15;PF07965.14	EGF_2;Integrin_B_tail	EGF-like domain;Integrin beta tail domain
gene-LOC123756724	LOC123756724	nuclear receptor subfamily 2 group E member 1-like, transcript variant X1	0.213	-2.2317	0.0325244	0.720141	yes	down	0.22	0.07	0.07	0.38	0.55	0.06	0.12	0.33	GO:0005634;GO:0003700;GO:0043565;GO:000827	CC:nucleus;MF:transcription factor activity, sequence-specific DNA binding;MF:sequence-specific DNA binding;MF:zinc ion binding;	K08546	NR2E3, PNR	------	------	ENOG410XRZC	K:Transcription	KAG0717704.1	Photoreceptor-specific nuclear receptor [Chionoecetes opilio]	sp|Q9TTF0|NR2E3_BOVIN;	Photoreceptor-specific nuclear receptor OS=Bos taurus OX=9913 GN=NR2E3 PE=1 SV=2;	PF00105.20;PF00104.32	zf-C4;Hormone_recep	Zinc finger, C4 type;Ligand-binding domain of nuclear hormone receptor
gene-LOC123756736	LOC123756736	uncharacterized LOC123756736	0.045	-4.48088	0.00151448	0.180526	yes	down	0.05	0.44	0.11	4.87	2.97	0	0.2	2.61333	------	------	------	------	------	------	------	------	XP_042221423.1	uncharacterized protein LOC121865931 [Homarus americanus]	------	------	------	------	------
gene-LOC123756753	LOC123756753	U-scoloptoxin(01)-Er1a-like, transcript variant X1	0.194	-2.36776	0.0418222	0.758021	yes	down	1.34	3.02	0.08	7.49	1.15	0.59	1.48	3.07667	GO:0005576;GO:000806	CC:extracellular region;MF:chitin binding;	------	------	------	------	ENOG4111ZY4	S:Function unknown	XP_042216559.1	U-scoloptoxin(01)-Er1a-like [Homarus americanus]	sp|P0DPW5|TX11A_CORWE;	U-scoloptoxi;	PF01607.26	CBM_14	Chitin binding Peritrophin-A domain
gene-LOC123756770	LOC123756770	uncharacterized LOC123756770	4.466	2.15905	0.00487349	0.3151	yes	up	19.96	8.38	14.54	2.04	1	3.74	14.2933	2.26	------	------	------	------	------	------	ENOG41117GU	S:Function unknown	XP_042216694.1	uncharacterized protein LOC121862460 [Homarus americanus]	------	------	------	------	------
gene-LOC123756785	LOC123756785	adrenodoxin-like protein 1, mitochondrial, transcript variant X2	2.689	1.42715	0.0416494	0.758021	yes	up	8.98	2.12	0.76	0.65	1.12	1.12	3.95333	0.963333	GO:0051537;GO:000905	MF:2 iron, 2 sulfur cluster binding;MF:electron carrier activity;	K22071	FDX2	------	------	COG0633	C:Energy production and conversion	XP_042216460.1	adrenodoxin-like protein 1, mitochondrial isoform X1 [Homarus americanus]	sp|P37193|ADXH1_DROME;	Adrenodoxin-like protein 1, mitochondrial OS=Drosophila melanogaster OX=7227 GN=Fdx1 PE=2 SV=3;	PF00111.29	Fer2	2Fe-2S iron-sulfur cluster binding domain
gene-LOC123756886	LOC123756886	uncharacterized LOC123756886	0.238	-2.06887	0.0261882	0.650341	yes	down	0.21	0.43	0.08	0.25	0.18	1.52	0.24	0.65	GO:001602	CC:integral component of membrane;	------	------	------	------	ENOG4110SGG	S:Function unknown	XP_042240847.1	uncharacterized protein LOC121878575 [Homarus americanus]	sp|B2RU40|PRRT4_MOUSE;	Proline-rich transmembrane protein 4 OS=Mus musculus OX=10090 GN=Prrt4 PE=1 SV=3;	------	------	------
gene-LOC123756890	LOC123756890	nuclear speckle splicing regulatory protein 1-like, transcript variant X1	7.876	2.97755	0.0363929	0.746087	yes	up	14.28	0.86	0.03	0	0.89	0.16	5.05667	0.35	------	------	K13206	CCDC55	------	------	ENOG410Z5A1	S:Function unknown	XP_042215678.1	nuclear speckle splicing regulatory protein 1-like [Homarus americanus]	sp|Q9H0G5|NSRP1_HUMAN;	Nuclear speckle splicing regulatory protein 1 OS=Homo sapiens OX=9606 GN=NSRP1 PE=1 SV=1;	PF09745.11	DUF2040	Coiled-coil domain-containing protein 55
gene-LOC123756917	LOC123756917	endoribonuclease CG2145-like	0.39	-1.35844	0.0223099	0.621894	yes	down	246.57	290.11	167.4	201.51	913.25	325.26	234.693	480.007	------	------	K14648	ENDOU, PP11	------	------	ENOG410XX8E	S:Function unknown	XP_037778838.1	poly(U)-specific endoribonuclease-like isoform X1 [Penaeus monodon]	sp|Q9VZ49|ENDOU_DROME;	Pol;	PF09412.12;PF01033.19	XendoU;Somatomedin_B	Endoribonuclease XendoU;Somatomedin B domain
gene-LOC123757121	LOC123757121	RUN domain-containing protein 1-like, transcript variant X2	3.12	1.64142	0.0488326	0.790424	yes	up	1.75	0.87	0.13	0.05	0.23	0.14	0.916667	0.14	------	------	K24786	RUNDC1	------	------	ENOG410XQKK	S:Function unknown	KAG7157573.1	RUN domain-containing protein 2 [Homarus americanus]	sp|Q0VDN7|RUND1_MOUSE;	RUN domain-containing protein 1 OS=Mus musculus OX=10090 GN=Rundc1 PE=1 SV=1;	PF02759.21	RUN	RUN domain
gene-LOC123757199	LOC123757199	serine/arginine repetitive matrix protein 2-like, transcript variant X1	2.38	1.25076	0.0386965	0.751944	yes	up	5.68	3.63	1.03	0.31	1.44	1.1	3.44667	0.95	------	------	------	------	------	------	------	------	XP_042242644.1	serine/arginine repetitive matrix protein 2-like isoform X1 [Homarus americanus]	------	------	------	------	------
gene-LOC123757205	LOC123757205	uncharacterized LOC123757205, transcript variant X1	0.169	-2.56491	0.0173688	0.562799	yes	down	0.32	0.07	0	0.35	0.27	0.41	0.13	0.343333	------	------	------	------	------	------	ENOG410Y5V9	S:Function unknown	XP_042242626.1	uncharacterized protein LOC121879905 isoform X1 [Homarus americanus]	------	------	PF00688.20	TGFb_propeptide	TGF-beta propeptide
gene-LOC123757253	LOC123757253	integral membrane protein GPR155-like, transcript variant X1	3.515	1.81344	0.000886665	0.127558	yes	up	6.79	5	2.28	0.31	1.28	1.19	4.69	0.926667	GO:0035556;GO:0055085;GO:001602	BP:intracellular signal transduction;BP:transmembrane transport;CC:integral component of membrane;	------	------	------	------	ENOG410XQEU	U:Intracellular trafficking, secretion, and vesicular transport	XP_042204338.1	integral membrane protein GPR155-like isoform X1 [Homarus americanus]	sp|Q7Z3F1|GP155_HUMAN;	Integral membrane protein GPR155 OS=Homo sapiens OX=9606 GN=GPR155 PE=2 SV=2;	PF03547.20;PF00610.23	Mem_trans;DEP	Membrane transport protein;Domain found in Dishevelled, Egl-10, and Pleckstrin
gene-LOC123757256	LOC123757256	titin homolog	8.254	3.04516	0.0383343	0.751187	yes	up	1.03	0.08	0.01	0.03	0.03	0	0.373333	0.02	GO:000563	CC:nucleus;	K10750	CHAF1A	------	------	ENOG4111K9K;ENOG410ZXI9	K:Transcription;B:Chromatin structure and dynamics	XP_042235760.1	chromatin assembly factor 1 subunit A-B-like [Homarus americanus]	sp|Q98TA5|CA1AA_XENLA;	Chromatin assembly factor 1 subunit A-A OS=Xenopus laevis OX=8355 GN=chaf1a-a PE=1 SV=1;	PF12253.10	CAF1A	Chromatin assembly factor 1 subunit A
gene-LOC123757265	LOC123757265	plasmolipin-like, transcript variant X2	8.451	3.0791	0.0355117	0.737088	yes	up	0.32	0.31	0.05	0.02	0.04	0	0.226667	0.02	GO:001602	CC:integral component of membrane;	------	------	------	------	ENOG4111IAF	S:Function unknown	XP_042235781.1	plasmolipin-like [Homarus americanus]	sp|Q8CJ61|CKLF4_MOUSE;	CKLF-like MARVEL transmembrane domain-containing protein 4 OS=Mus musculus OX=10090 GN=Cmtm4 PE=1 SV=1;	PF01284.25	MARVEL	Membrane-associating domain
gene-LOC123757273	LOC123757273	rhodopsin-like	0.104	-3.2595	0.0498459	0.79373	yes	down	0	0.25	0	0.27	1.47	0.04	0.0833333	0.593333	GO:0007601;GO:0018298;GO:0007602;GO:0016021;GO:0005886;GO:0004930;GO:000988	BP:visual perception;BP:protein-chromophore linkage;BP:phototransduction;CC:integral component of membrane;CC:plasma membrane;MF:G-protein coupled receptor activity;MF:photoreceptor activity;	K04255	OPN4, Rh2_7	------	------	ENOG410XRW9	U:Intracellular trafficking, secretion, and vesicular transport	ALJ26467.1	long wavelength-sensitive opsin [Procambarus clarkii]	sp|P35356|OPSD_PROCL;	Rhodopsin OS=Procambarus clarkii OX=6728 GN=RHO PE=1 SV=1;	PF00001.23;PF10320.11	7tm_1;7TM_GPCR_Srsx	7 transmembrane receptor;Serpentine type 7TM GPCR chemoreceptor Srsx
gene-LOC123757286	LOC123757286	protein SCAI-like, transcript variant X1	0.207	-2.26941	0.0293048	0.684288	yes	down	2.14	0.24	0.16	62.65	176.28	1.1	0.846667	80.01	GO:0006351;GO:000371	BP:transcription, DNA-templated;MF:transcription corepressor activity;	------	------	------	------	ENOG410XRRG	S:Function unknown	XP_042235797.1	protein SCAI-like isoform X4 [Homarus americanus]	sp|Q8C8N2|SCAI_MOUSE;	Protein SCAI OS=Mus musculus OX=10090 GN=Scai PE=1 SV=2;	PF12070.10	SCAI	Protein SCAI
gene-LOC123757297	LOC123757297	eukaryotic initiation factor 4A-I-like	0.109	-3.19772	7.14497e-05	0.0308367	yes	down	0.26	0.71	0.43	3.7	3.45	1.8	0.466667	2.98333	GO:0016787;GO:0003724;GO:0005524;GO:000374	MF:hydrolase activity;MF:RNA helicase activity;MF:ATP binding;MF:translation initiation factor activity;	K03257	EIF4A	------	------	COG0513	L:Replication, recombination and repair	XP_042207892.1	eukaryotic initiation factor 4A-I-like isoform X11 [Homarus americanus]	sp|P29562|IF4A1_RABIT;	Eukaryotic initiation factor 4A-I;	PF00270.31;PF00271.33;PF04851.17;PF13245.8	DEAD;Helicase_C;ResIII;AAA_19	DEAD/DEAH box helicase;Helicase conserved C-terminal domain;Type III restriction enzyme, res subunit;AAA domain
gene-LOC123757311	LOC123757311	tRNA-dihydrouridine(47) synthase [NAD(P)(+)]-like	3.668	1.87482	0.046911	0.780768	yes	up	5.41	1.24	0.32	0.06	1	0.12	2.32333	0.393333	GO:0017150;GO:0046872;GO:005066	MF:tRNA dihydrouridine synthase activity;MF:metal ion binding;MF:flavin adenine dinucleotide binding;	K05544	DUS3	------	------	COG0042	J:Translation, ribosomal structure and biogenesis	XP_042242732.1	tRNA-dihydrouridine(47) synthase [NAD(P)(+)]-like [Homarus americanus]	sp|Q28BT8|DUS3L_XENTR;	tRNA-dihydrouridin;	PF01207.19	Dus	Dihydrouridine synthase
gene-LOC123757452	LOC123757452	protein archease-like	2.91	1.5409	0.0106468	0.441243	yes	up	14.28	15.84	3.3	0.8	3.46	3.27	11.14	2.51	GO:0008033;GO:004687	BP:tRNA processing;MF:metal ion binding;	K24956	ZBTB8OS	------	------	COG1371	S:Function unknown	XP_042222176.1	protein archease-like isoform X3 [Homarus americanus]	sp|Q9VD92|ARCH_DROME;	Protein archease-like OS=Drosophila melanogaster OX=7227 GN=Archease PE=2 SV=1;	PF01951.18	Archease	Archease protein family
gene-LOC123757456	LOC123757456	uncharacterized LOC123757456, transcript variant X1	2.316	1.21187	0.0429389	0.760145	yes	up	2.45	3.52	1.76	0.44	1.46	0.65	2.57667	0.85	GO:0051301;GO:0004674;GO:0005524;GO:000467	BP:cell division;MF:protein serine/threonine kinase activity;MF:ATP binding;MF:protein kinase activity;	K02214	CDC7	map04110	Cell cycle	ENOG410YKCM	D:Cell cycle control, cell division, chromosome partitioning	XP_042857162.1	cell division cycle 7-related protein kinase-like isoform X1 [Penaeus japonicus]	sp|O00311|CDC7_HUMAN;	Cell division cycle 7-related protein kinase OS=Homo sapiens OX=9606 GN=CDC7 PE=1 SV=1;	PF00069.27;PF07714.19	Pkinase;PK_Tyr_Ser-Thr	Protein kinase domain;Protein tyrosine and serine/threonine kinase
gene-LOC123757470	LOC123757470	cystinosin homolog	4.6	2.2017	0.000123471	0.0417665	yes	up	20.77	16.76	9.33	0.69	2.72	3.58	15.62	2.33	GO:001602	CC:integral component of membrane;	K12386	CTNS	map04142	Lysosome	ENOG410XQSD	U:Intracellular trafficking, secretion, and vesicular transport	XP_042230869.1	cystinosin homolog [Homarus americanus]	sp|Q9VCR7|CTNS_DROME;	Cystinosin homolog OS=Drosophila melanogaster OX=7227 GN=CG17119 PE=1 SV=2;	PF04193.16;PF06131.13	PQ-loop;DUF963	PQ loop repeat;Schizosaccharomyces pombe repeat of unknown function
gene-LOC123757479	LOC123757479	uncharacterized LOC123757479	8.738	3.12731	0.0128213	0.490778	yes	up	8.61	5.62	0.09	0.45	0.18	0.08	4.77333	0.236667	GO:0016020;GO:0005576;GO:000808	CC:membrane;CC:extracellular region;MF:growth factor activity;	K16858	VEGFB	map04510;map05200;map04015;map04014;map04010;map04151;map04020;map04926;map04933	Focal adhesion;Pathways in cancer;Rap1 signaling pathway;Ras signaling pathway;MAPK signaling pathway;PI3K-Akt signaling pathway;Calcium signaling pathway;Relaxin signaling pathway;AGE-RAGE signaling pathway in diabetic complications	------	------	XP_027211238.1	balbiani ring protein 3-like [Penaeus vannamei]	------	------	------	------	------
gene-LOC123757522	LOC123757522	peptidyl-glycine alpha-amidating monooxygenase A-like, transcript variant X3	0.399	-1.32662	0.0258227	0.647688	yes	down	5.42	2.75	1.53	2.02	4.04	8.19	3.23333	4.75	------	------	K24006	PAM	------	------	ENOG410XS0X	S:Function unknown	AYH52220.1	putative peptidyl-alpha-hydroxyglycine-alpha-amidating lyase I [Homarus americanus]	sp|P14925|AMD_RAT;	Peptidylglycine alpha-amidating monooxygenase OS=Rattus norvegicus OX=10116 GN=Pam PE=1 SV=1;	PF03712.17;PF01436.23;PF01082.22	Cu2_monoox_C;NHL;Cu2_monooxygen	Copper type II ascorbate-dependent monooxygenase, C-terminal domain;NHL repeat;Copper type II ascorbate-dependent monooxygenase, N-terminal domain
gene-LOC123757602	LOC123757602	trifunctional nucleotide phosphoesterase protein YfkN-like, transcript variant X1	5.311	2.40886	0.00656004	0.358957	yes	up	4.32	1.63	0.66	0.03	1.01	0.95	2.20333	0.663333	------	------	K01081	E3.1.3.5	map00240;map01232;map00230;map00760	Pyrimidine metabolism;Nucleotide metabolism;Purine metabolism;Nicotinate and nicotinamide metabolism	COG0737	F:Nucleotide transport and metabolism	XP_042237424.1	LOW QUALITY PROTEIN: trifunctional nucleotide phosphoesterase protein YfkN-like [Homarus americanus]	sp|O34313|NTPES_BACSU;	Trifunctional nucleotide phosphoesterase protein YfkN OS=Bacillus subtilis;	PF02872.20;PF00149.30	5_nucleotid_C;Metallophos	5'-nucleotidase, C-terminal domain;Calcineurin-like phosphoesterase
gene-LOC123757692	LOC123757692	angiotensin-converting enzyme-like	0.155	-2.6942	0.000655537	0.106555	yes	down	0.65	0.1	0.13	1.22	0.77	0.94	0.293333	0.976667	GO:0016021;GO:0046872;GO:0004180;GO:0008237;GO:000824	CC:integral component of membrane;MF:metal ion binding;MF:carboxypeptidase activity;MF:metallopeptidase activity;MF:peptidyl-dipeptidase activity;	K01283	ACE, CD143	map05142;map04614;map04924;map05171;map05415;map05410	Chagas disease;Renin-angiotensin system;Renin secretion;Coronavirus disease - COVID-19;Diabetic cardiomyopathy;Hypertrophic cardiomyopathy	ENOG410XPJ3	S:Function unknown	KAA0725565.1	Angiotensin-converting enzyme [Triplophysa tibetana]	sp|Q9GLN7|ACE_PANTR;	Angiotensin-converting enzyme OS=Pan troglodytes OX=9598 GN=ACE PE=3 SV=1;	PF01401.20	Peptidase_M2	Angiotensin-converting enzyme
gene-LOC123757795	LOC123757795	collagen alpha-1(VIII) chain-like	0.189	-2.40239	0.016723	0.55964	yes	down	9.98	3.49	0.04	10.37	6.4	14.63	4.50333	10.4667	GO:0016021;GO:0005886;GO:000493	CC:integral component of membrane;CC:plasma membrane;MF:G-protein coupled receptor activity;	------	------	------	------	ENOG410XR6W;ENOG410YNDH	U:Intracellular trafficking, secretion, and vesicular transport;S:Function unknown	XP_027230656.1	metabotropic glutamate receptor-like, partial [Penaeus vannamei]	sp|Q14416|GRM2_HUMAN;	Metabotropic glutamate receptor 2 OS=Homo sapiens OX=9606 GN=GRM2 PE=1 SV=2;	PF01094.30	ANF_receptor	Receptor family ligand binding region
gene-LOC123757804	LOC123757804	eukaryotic translation initiation factor 5B-like	3.166	1.66258	0.0297556	0.687911	yes	up	13.5	29.28	1.89	17.81	3.04	1.28	14.89	7.37667	GO:0003743;GO:0003924;GO:000552	MF:translation initiation factor activity;MF:GTPase activity;MF:GTP binding;	K03243	EIF5B	------	------	COG0532	J:Translation, ribosomal structure and biogenesis	XP_042211784.1	eukaryotic translation initiation factor 5B-like [Homarus americanus]	sp|O60841|IF2P_HUMAN;	Eukaryotic translation initiation factor 5B OS=Homo sapiens OX=9606 GN=EIF5B PE=1 SV=4;	PF00009.29;PF11987.10;PF03144.27;PF14578.8;PF01926.25	GTP_EFTU;IF-2;GTP_EFTU_D2;GTP_EFTU_D4;MMR_HSR1	Elongation factor Tu GTP binding domain;Translation-initiation factor 2;Elongation factor Tu domain 2;Elongation factor Tu domain 4;50S ribosome-binding GTPase
gene-LOC123757806	LOC123757806	protein spaetzle-like, transcript variant X1	9.479	3.24472	0.000256367	0.0582917	yes	up	35.25	13.72	79.54	2.42	8.32	4.16	42.8367	4.96667	------	------	K20694	SPZ	map04624	Toll and Imd signaling pathway	ENOG411266Y;ENOG4111TKA	S:Function unknown;	AXK15906.1	spaetzle, partial [Procambarus clarkii]	sp|P48607|SPZ_DROME;	Protein spaetzle OS=Drosophila melanogaster OX=7227 GN=spz PE=1 SV=3;	PF16077.7	Spaetzle	Spaetzle
gene-LOC123757809	LOC123757809	uncharacterized LOC123757809	0.22	-2.18564	0.00599026	0.352093	yes	down	0.46	0.83	0.19	1.06	3.16	0.37	0.493333	1.53	GO:0005634;GO:0046872;GO:0004867;GO:000367	CC:nucleus;MF:metal ion binding;MF:serine-type endopeptidase inhibitor activity;MF:DNA binding;	------	------	------	------	ENOG410XPVE;ENOG4111PGZ;COG5048;ENOG4111H3T	S:Function unknown;	XP_042206872.1	uncharacterized protein LOC121855819 isoform X1 [Homarus americanus]	sp|Q7KRI2|LOLAL_DROME;	Longitudinals lacking protein-like OS=Drosophila melanogaster OX=7227 GN=lolal PE=1 SV=1;	PF00651.33;PF04218.15;PF01527.22	BTB;CENP-B_N;HTH_Tnp_1	BTB/POZ domain;CENP-B N-terminal DNA-binding domain;Transposase
gene-LOC123757810	LOC123757810	serine/threonine-protein kinase pim-3-like	3.507	1.81005	0.00651109	0.358957	yes	up	6.14	7.02	3.07	0.33	0.86	2.14	5.41	1.11	GO:0004674;GO:000552	MF:protein serine/threonine kinase activity;MF:ATP binding;	K08807	PIM3	------	------	COG0515	T:Signal transduction mechanisms	XP_042241715.1	serine/threonine-protein kinase pim-3-like [Homarus americanus]	sp|Q91822|PIM3_XENLA;	Serine/threonine-protein kinase pim-3 OS=Xenopus laevis OX=8355 GN=pim3 PE=1 SV=1;	PF00069.27;PF07714.19;PF06293.16;PF14531.8	Pkinase;PK_Tyr_Ser-Thr;Kdo;Kinase-like	Protein kinase domain;Protein tyrosine and serine/threonine kinase;Lipopolysaccharide kinase;Kinase-like
gene-LOC123757832	LOC123757832	F-box only protein 30-like, transcript variant X1	3.775	1.9163	0.00484863	0.3151	yes	up	7.45	5.73	0.96	0.24	1.48	0.67	4.71333	0.796667	GO:0061630;GO:000827	MF:ubiquitin protein ligase activity;MF:zinc ion binding;	K10307	FBXO30	------	------	ENOG410XQPH	S:Function unknown	XP_042211795.1	F-box only protein 30-like isoform X1 [Homarus americanus]	sp|Q5XI67|FBX30_RAT;	F-box only protein 30 OS=Rattus norvegicus OX=10116 GN=Fbxo30 PE=1 SV=1;	PF15966.7;PF15965.7;PF12937.9;PF00646.35	F-box_4;zf-TRAF_2;F-box-like;F-box	F-box;TRAF-like zinc-finger;F-box-like;F-box domain
gene-LOC123757865	LOC123757865	uncharacterized LOC123757865, transcript variant X1	3.172	1.66526	0.0190744	0.585135	yes	up	21.65	9.67	2.09	0.83	4.41	1.14	11.1367	2.12667	------	------	------	------	------	------	------	------	XP_042878791.1	uncharacterized protein LOC122257537 [Penaeus japonicus]	------	------	------	------	------
gene-LOC123757922	LOC123757922	dual specificity protein phosphatase 10-like, transcript variant X2	2.963	1.56708	0.0321811	0.718554	yes	up	19.16	28.19	22.41	2.05	4.47	11.75	23.2533	6.09	GO:0004725;GO:0106306;GO:0017017;GO:010630	MF:protein tyrosine phosphatase activity;MF:old GO;MF:MAP kinase tyrosine/serine/threonine phosphatase activity;MF:old GO;	K20216	DUSP10	map04010;map04013;map04214	MAPK signaling pathway;MAPK signaling pathway - fly;Apoptosis - fly	COG2453	T:Signal transduction mechanisms	XP_042230674.1	dual specificity protein phosphatase 10-like [Homarus americanus]	sp|Q0IID7|DUS10_BOVIN;	Dual specificity protein phosphatase 10 OS=Bos taurus OX=9913 GN=DUSP10 PE=2 SV=1;	PF00782.22;PF00581.22;PF00102.29	DSPc;Rhodanese;Y_phosphatase	Dual specificity phosphatase, catalytic domain;Rhodanese-like domain;Protein-tyrosine phosphatase
gene-LOC123757959	LOC123757959	uncharacterized LOC123757959	0.183	-2.45015	0.000507438	0.0882097	yes	down	0.96	1.61	0.23	2.92	4.16	1.81	0.933333	2.96333	------	------	K08059	IFI30, GILT	map04612	Antigen processing and presentation	ENOG4111IDT	S:Function unknown	XP_042230692.1	adhesive plaque matrix protein-like [Homarus americanus]	------	------	PF03227.18	GILT	Gamma interferon inducible lysosomal thiol reductase
gene-LOC123757961	LOC123757961	adhesive plaque matrix protein-like	0.174	-2.52225	0.0020567	0.210231	yes	down	1.08	0.54	0.37	3.13	2.36	0.72	0.663333	2.07	------	------	------	------	------	------	------	------	------	------	------	------	------	------	------
gene-LOC123757962	LOC123757962	uncharacterized LOC123757962, transcript variant X2	3.81	1.92975	0.00759067	0.379563	yes	up	10.88	7.14	2.06	0.24	2.74	0.7	6.69333	1.22667	------	------	------	------	------	------	ENOG4111NVF	S:Function unknown	XP_042230452.1	uncharacterized protein LOC121871918 [Homarus americanus]	------	------	PF00169.31	PH	PH domain
gene-LOC123757970	LOC123757970	uncharacterized LOC123757970, transcript variant X2	2.392	1.25799	0.0408497	0.758021	yes	up	5.54	2.81	1.02	0.28	1.52	0.75	3.12333	0.85	GO:001602	CC:integral component of membrane;	------	------	------	------	ENOG411200Z	S:Function unknown	XP_042231104.1	uncharacterized protein LOC121872417 isoform X2 [Homarus americanus]	------	------	PF14997.8	CECR6_TMEM121	CECR6/TMEM121 family
gene-LOC123758001	LOC123758001	WD repeat-containing protein 11-like	3.723	1.89664	0.0115262	0.463866	yes	up	2.34	0.95	0.46	0.06	0.16	0.39	1.25	0.203333	------	------	K24260	WDR11	------	------	ENOG410XT4R	S:Function unknown	XP_042233319.1	WD repeat-containing protein 11-like [Homarus americanus]	sp|Q9BZH6|WDR11_HUMAN;	WD repeat-containing protein 11 OS=Homo sapiens OX=9606 GN=WDR11 PE=1 SV=1;	------	------	------
gene-LOC123758003	LOC123758003	hypoxia up-regulated protein 1-like, transcript variant X1	3.837	1.93981	0.011217	0.457302	yes	up	38.18	9.58	1.54	0.91	3.68	2.3	16.4333	2.29667	GO:0016021;GO:0016887;GO:000552	CC:integral component of membrane;MF:ATPase activity;MF:ATP binding;	K09486	HYOU1	map04141	Protein processing in endoplasmic reticulum	COG0443	O:Posttranslational modification, protein turnover, chaperones	XP_042234500.1	hypoxia up-regulated protein 1-like [Homarus americanus]	sp|Q7ZUW2|HYOU1_DANRE;	Hypoxia up-regulated protein 1 OS=Danio rerio OX=7955 GN=hyou1 PE=2 SV=1;	PF00012.22	HSP70	Hsp70 protein
gene-LOC123758027	LOC123758027	mitochondrial ornithine transporter 1-like, transcript variant X1	4.754	2.24913	0.000585686	0.0977392	yes	up	14.03	8.5	1.36	0.95	0.95	0.63	7.96333	0.843333	GO:1990575;GO:0016021;GO:000006	BP:mitochondrial L-ornithine transmembrane transport;CC:integral component of membrane;MF:L-ornithine transmembrane transporter activity;	K15101	SLC25A2_15, ORNT	------	------	ENOG410XNVH	S:Function unknown	XP_042233035.1	mitochondrial ornithine transporter 1-like [Homarus americanus]	sp|A0A0G2K309|ORNT1_RAT;	Mitochondrial ornithine transporter 1 OS=Rattus norvegicus OX=10116 GN=Slc25a15 PE=1 SV=1;	PF00153.29	Mito_carr	Mitochondrial carrier protein
gene-LOC123758034	LOC123758034	zinc finger protein 184-like	3.289	1.71776	0.0163755	0.555782	yes	up	4.15	2.48	0.47	0.32	0.8	0.74	2.36667	0.62	------	------	------	------	------	------	------	------	------	------	------	------	PF13465.8;PF07754.13;PF00096.28;PF13894.8	zf-H2C2_2;HVO_2753_ZBP;zf-C2H2;zf-C2H2_4	Zinc-finger double domain;Small zinc finger protein HVO_2753-like, Zn-binding pocket;Zinc finger, C2H2 type;C2H2-type zinc finger
gene-LOC123758063	LOC123758063	neurochondrin homolog	2.657	1.40958	0.0294715	0.685624	yes	up	16.17	23.72	5.79	1.21	5.38	2.98	15.2267	3.19	GO:0048168;GO:0031175;GO:0030425;GO:001678	BP:regulation of neuronal synaptic plasticity;BP:neuron projection development;CC:dendrite;MF:hydrolase activity;	------	------	------	------	ENOG410XRYT	S:Function unknown	XP_042229231.1	neurochondrin homolog [Homarus americanus]	sp|Q9VI25|NCDN_DROME;	Neurochondrin homolog OS=Drosophila melanogaster OX=7227 GN=Neurochondrin PE=2 SV=1;	PF05536.13;PF13419.8;PF00702.28;PF13242.8	Neurochondrin;HAD_2;Hydrolase;Hydrolase_like	Neurochondrin;Haloacid dehalogenase-like hydrolase;haloacid dehalogenase-like hydrolase;HAD-hyrolase-like
gene-LOC123758279	LOC123758279	mitochondrial amidoxime-reducing component 1-like, transcript variant X1	0.201	-2.31569	0.0158523	0.549607	yes	down	99.99	223.3	7.7	438.07	162.74	134.18	110.33	244.997	------	------	------	------	------	------	COG3217	S:Function unknown	XP_042235414.1	mitochondrial amidoxime reducing component 2-like [Homarus americanus]	sp|Q1LZH1|MARC2_BOVIN;	Mitochondrial amidoxime reducing component 2 OS=Bos taurus OX=9913 GN=MTARC2 PE=2 SV=1;	PF03473.19;PF03476.18	MOSC;MOSC_N	MOSC domain;MOSC N-terminal beta barrel domain
gene-LOC123758280	LOC123758280	E3 ubiquitin-protein ligase TRIM71-like	7.494	2.90565	0.00537325	0.334585	yes	up	0.08	0.28	0.18	0.01	0.04	0.02	0.18	0.0233333	GO:0005737;GO:000827	CC:cytoplasm;MF:zinc ion binding;	K12035	TRIM71	map05206;map04361	MicroRNAs in cancer;Axon regeneration	ENOG410XSQC	S:Function unknown	XP_042235351.1	E3 ubiquitin-protein ligase TRIM71-like [Homarus americanus]	sp|Q1PSW8|LIN41_MOUSE;	E3 ubiquitin-protein ligase TRIM71 OS=Mus musculus OX=10090 GN=Trim71 PE=1 SV=1;	PF01436.23;PF00630.21;PF17170.6;PF00643.26;PF08450.14;PF00097.27;PF13923.8;PF13920.8;PF14447.8	NHL;Filamin;DUF5128;zf-B_box;SGL;zf-C3HC4;zf-C3HC4_2;zf-C3HC4_3;Prok-RING_4	NHL repeat;Filamin/ABP280 repeat;6-bladed beta-propeller;B-box zinc finger;SMP-30/Gluconolactonase/LRE-like region;Zinc finger, C3HC4 type;Zinc finger, C3HC4 type;Zinc finger, C3HC4 type;Prokaryotic RING finger family 4
gene-LOC123758282	LOC123758282	tripartite motif-containing protein 2-like, transcript variant X3	2.567	1.36026	0.0486887	0.790424	yes	up	7.48	3.9	0.88	0.22	1.42	1.31	4.08667	0.983333	GO:0016021;GO:000827	CC:integral component of membrane;MF:zinc ion binding;	K11997	TRIM2_3	------	------	ENOG410YITN	S:Function unknown	XP_042235407.1	tripartite motif-containing protein 2-like [Homarus americanus]	sp|A4IF63|TRIM2_BOVIN;	Tripartite motif-containing protein 2 OS=Bos taurus OX=9913 GN=TRIM2 PE=2 SV=1;	PF01436.23;PF00630.21;PF00643.26;PF13639.8;PF14634.8;PF13445.8;PF14570.8	NHL;Filamin;zf-B_box;zf-RING_2;zf-RING_5;zf-RING_UBOX;zf-RING_4	NHL repeat;Filamin/ABP280 repeat;B-box zinc finger;Ring finger domain;zinc-RING finger domain;RING-type zinc-finger;RING/Ubox like zinc-binding domain
gene-LOC123758350	LOC123758350	uncharacterized LOC123758350, transcript variant X3	3.429	1.77785	0.0327124	0.720141	yes	up	1.1	1.11	0.2	0.05	0.07	0.31	0.803333	0.143333	------	------	------	------	------	------	ENOG4111Q3G	S:Function unknown	XP_042235449.1	uncharacterized protein LOC121875132 isoform X1 [Homarus americanus]	------	------	------	------	------
gene-LOC123758351	LOC123758351	aurora kinase-like, transcript variant X2	4.509	2.17267	0.0202528	0.595448	yes	up	9.89	1.92	0.22	0.41	0.37	0.38	4.01	0.386667	GO:0106311;GO:0005524;GO:010631	old GO;MF:ATP binding;MF:old GO;	K11481	AURKA	map04114;map04914	Oocyte meiosis;Progesterone-mediated oocyte maturation	ENOG410XNRB	T:Signal transduction mechanisms	XP_042235447.1	aurora kinase-like [Homarus americanus]	sp|D7UQM5|AURK_PATPE;	Aurora kinase OS=Patiria pectinifera OX=7594 GN=aur PE=1 SV=1;	PF00069.27;PF07714.19;PF14531.8;PF03109.18	Pkinase;PK_Tyr_Ser-Thr;Kinase-like;ABC1	Protein kinase domain;Protein tyrosine and serine/threonine kinase;Kinase-like;ABC1 atypical kinase-like domain
gene-LOC123758356	LOC123758356	uncharacterized LOC123758356	0.119	-3.07029	0.0351609	0.73594	yes	down	0.27	0.47	0.07	0.05	5.61	0.07	0.27	1.91	------	------	------	------	------	------	------	------	------	------	------	------	------	------	------
gene-LOC123758358	LOC123758358	uncharacterized LOC123758358	4.492	2.16735	0.00738654	0.374291	yes	up	149.37	573.14	286.42	24.6	38.59	124.94	336.31	62.71	------	------	------	------	------	------	------	------	XP_042223709.1	putative protein TPRXL isoform X2 [Homarus americanus]	------	------	------	------	------
gene-LOC123758363	LOC123758363	alpha/beta hydrolase domain-containing protein 17B-like	3.379	1.75671	0.00559661	0.340035	yes	up	18.62	26.19	7.18	1.2	3.24	6.04	17.33	3.49333	------	------	K01076	ABHD17	------	------	COG1073	S:Function unknown	XP_042239271.1	alpha/beta hydrolase domain-containing protein 17B-like [Homarus americanus]	sp|Q5ZJ01|AB17B_CHICK;	Alpha/beta hydrolase domain-containing protein 17B OS=Gallus gallus OX=9031 GN=ABHD17B PE=2 SV=1;	PF12146.10;PF12697.9;PF00561.22;PF00326.23;PF01738.20;PF05677.14	Hydrolase_4;Abhydrolase_6;Abhydrolase_1;Peptidase_S9;DLH;DUF818	Serine aminopeptidase, S33;Alpha/beta hydrolase family;alpha/beta hydrolase fold;Prolyl oligopeptidase family;Dienelactone hydrolase family;Chlamydia CHLPS protein
gene-LOC123758400	LOC123758400	uncharacterized LOC123758400, transcript variant X1	0.077	-3.69919	0.0101563	0.435331	yes	down	0.03	0.05	0.07	0.11	1.95	0	0.05	0.686667	------	------	------	------	------	------	------	------	KAG7166732.1	RNA-directed DNA polymerase from mobile element jockey-like 30 [Homarus americanus]	------	------	------	------	------
gene-LOC123758460	LOC123758460	CD109 antigen-like	0.006	-7.30325	6.16368e-05	0.0285721	yes	down	0	2.44	0	58.13	198.16	0	0.813333	85.43	GO:0016021;GO:0005615;GO:000486	CC:integral component of membrane;CC:extracellular space;MF:endopeptidase inhibitor activity;	------	------	------	------	ENOG410XRED	S:Function unknown	XP_042213943.1	CD109 antigen-like isoform X1 [Homarus americanus]	sp|Q6YHK3|CD109_HUMAN;	CD109 antigen OS=Homo sapiens OX=9606 GN=CD109 PE=1 SV=2;	PF07678.16;PF07703.16;PF00207.24;PF01835.21;PF07677.16;PF17789.3	TED_complement;A2M_BRD;A2M;MG2;A2M_recep;MG4	A-macroglobulin TED domain;Alpha-2-macroglobulin bait region domain;Alpha-2-macroglobulin family;MG2 domain;A-macroglobulin receptor binding domain;Macroglobulin domain MG4
gene-LOC123758544	LOC123758544	uncharacterized LOC123758544, transcript variant X1	0.029	-5.0955	0.0427583	0.758021	yes	down	0	0	0	0	0.93	0.13	0	0.353333	------	------	------	------	------	------	------	------	XP_028415147.1	uncharacterized protein LOC114538192 [Dendronephthya gigantea]	------	------	------	------	------
gene-LOC123758552	LOC123758552	uncharacterized LOC123758552	14.843	3.89172	0.0178529	0.571477	yes	up	0.19	3.01	0.04	0.08	0	0.03	1.08	0.0366667	GO:0005576;GO:000806	CC:extracellular region;MF:chitin binding;	------	------	------	------	ENOG4111HPJ;ENOG410ZDP8	S:Function unknown;	XP_037799135.1	peritrophin-1-like [Penaeus monodon]	------	------	PF01607.26	CBM_14	Chitin binding Peritrophin-A domain
gene-LOC123758648	LOC123758648	uncharacterized LOC123758648	2.579	1.36694	0.0334536	0.725659	yes	up	5	10.15	1.87	0.64	2.84	1.22	5.67333	1.56667	------	------	K14400	PCF11	map03015	mRNA surveillance pathway	ENOG410Y266	A:RNA processing and modification	XP_042214150.1	uncharacterized protein LOC121860829 [Homarus americanus]	sp|O94913|PCF11_HUMAN;	Pre-mRNA cleavage complex 2 protein Pcf11 OS=Homo sapiens OX=9606 GN=PCF11 PE=1 SV=3;	------	------	------
gene-LOC123758679	LOC123758679	uncharacterized LOC123758679, transcript variant X1	0.164	-2.61033	0.0100292	0.435331	yes	down	0.08	0.03	0.11	0.35	0.27	0.36	0.0733333	0.326667	GO:001602	CC:integral component of membrane;	------	------	------	------	ENOG410ZMUH;ENOG410Z3RQ;ENOG4111F5N;ENOG410YW6A	S:Function unknown;	XP_042218929.1	uncharacterized protein LOC121864086 [Homarus americanus]	sp|D3ZB51|TUTLB_RAT;	Protein turtle homolog B OS=Rattus norvegicus OX=10116 GN=Igsf9b PE=1 SV=1;	PF13927.8;PF00047.27;PF13895.8;PF07679.18;PF07686.19	Ig_3;ig;Ig_2;I-set;V-set	Immunoglobulin domain;Immunoglobulin domain;Immunoglobulin domain;Immunoglobulin I-set domain;Immunoglobulin V-set domain
gene-LOC123758682	LOC123758682	uncharacterized LOC123758682	4.769	2.25384	0.0298817	0.688765	yes	up	3.42	11.97	8.56	0.42	0.32	3.63	7.98333	1.45667	GO:001602	CC:integral component of membrane;	------	------	------	------	ENOG41121FF	S:Function unknown	XP_042224285.1	uncharacterized protein LOC121868076 [Homarus americanus]	------	------	------	------	------
gene-LOC123758683	LOC123758683	DNA repair protein RAD51 homolog 4-like	0.39	-1.35821	0.0404633	0.758021	yes	down	1.42	1.06	0.9	1.32	2.33	2.55	1.12667	2.06667	GO:0006281;GO:0005634;GO:0008094;GO:0005524;GO:000367	BP:DNA repair;CC:nucleus;MF:DNA-dependent ATPase activity;MF:ATP binding;MF:DNA binding;	K10871	RAD51L3, RAD51D	map03440	Homologous recombination	COG0468	L:Replication, recombination and repair	XP_042206054.1	DNA repair protein RAD51 homolog 4-like [Homarus americanus]	sp|O75771|RA51D_HUMAN;	DNA repair protein RAD51 homolog 4 OS=Homo sapiens OX=9606 GN=RAD51D PE=1 SV=1;	PF08423.13;PF06745.15;PF03796.17;PF13481.8;PF00154.23	Rad51;ATPase;DnaB_C;AAA_25;RecA	Rad51;KaiC;DnaB-like helicase C terminal domain;AAA domain;recA bacterial DNA recombination protein
gene-LOC123758710	LOC123758710	uncharacterized LOC123758710	3.147	1.65376	0.0162915	0.555782	yes	up	22.22	52.17	7.56	5.31	6.98	3.73	27.3167	5.34	GO:001602	CC:integral component of membrane;	------	------	------	------	------	------	XP_037792299.1	uncharacterized protein LOC119587694 [Penaeus monodon]	------	------	------	------	------
gene-LOC123758711	LOC123758711	uncharacterized LOC123758711	8.156	3.02779	0.00432086	0.297188	yes	up	0.57	0.2	0.21	0.03	0.05	0	0.326667	0.0266667	GO:001602	CC:integral component of membrane;	------	------	------	------	------	------	XP_042233303.1	uncharacterized protein LOC121873682 [Homarus americanus]	------	------	------	------	------
gene-LOC123758737	LOC123758737	zwei Ig domain protein zig-8-like	0.22	-2.18249	0.040322	0.758021	yes	down	0.11	0.02	0.04	0.03	0.24	0.29	0.0566667	0.186667	------	------	------	------	------	------	ENOG410XUJV;ENOG410YH59	S:Function unknown;	XP_042218864.1	zwei Ig domain protein zig-8-like [Homarus americanus]	sp|G5ED00|ZIG8_CAEEL;	Zwei Ig domain protein zig-8 OS=Caenorhabditis elegans OX=6239 GN=zig-8 PE=1 SV=1;	PF13927.8;PF07679.18;PF00047.27;PF07686.19;PF13895.8	Ig_3;I-set;ig;V-set;Ig_2	Immunoglobulin domain;Immunoglobulin I-set domain;Immunoglobulin domain;Immunoglobulin V-set domain;Immunoglobulin domain
gene-LOC123758757	LOC123758757	glutenin, high molecular weight subunit PW212-like, transcript variant X1	3.482	1.80004	0.00616078	0.352093	yes	up	6.48	8.04	1.57	0.26	1.5	1.28	5.36333	1.01333	------	------	------	------	------	------	------	------	------	------	------	------	------	------	------
gene-LOC123758759	LOC123758759	venom protease-like, transcript variant X1	3.321	1.73142	0.0361879	0.744947	yes	up	2.58	2.11	0.35	0.23	0.53	0.15	1.68	0.303333	GO:0005576;GO:000425	CC:extracellular region;MF:serine-type endopeptidase activity;	K01324	KLKB1	map04610	Complement and coagulation cascades	COG5640	O:Posttranslational modification, protein turnover, chaperones	XP_042217647.1	venom protease-like [Homarus americanus]	sp|Q27081|CFB_TACTR;	Clotting factor B OS=Tachypleus tridentatus OX=6853 PE=1 SV=1;	PF00089.28;PF13365.8	Trypsin;Trypsin_2	Trypsin;Trypsin-like peptidase domain
gene-LOC123758764	LOC123758764	uncharacterized LOC123758764, transcript variant X1	4.16	2.05666	0.00202537	0.210231	yes	up	8.71	18.7	10.57	0.99	3	3.7	12.66	2.56333	GO:0016021;GO:0046872;GO:000484	CC:integral component of membrane;MF:metal ion binding;MF:ubiquitin-protein transferase activity;	K11975	RNF144	------	------	ENOG410XP9Y	O:Posttranslational modification, protein turnover, chaperones	XP_042225410.1	E3 ubiquitin-protein ligase lubel-like [Homarus americanus]	sp|A4IIY1|R144A_XENTR;	Probable E3 ubiquitin-protein ligase RNF144A OS=Xenopus tropicalis OX=8364 GN=rnf144a PE=2 SV=1;	PF01485.23	IBR	IBR domain, a half RING-finger domain
gene-LOC123758766	LOC123758766	NPC intracellular cholesterol transporter 1-like, transcript variant X1	3.111	1.63731	0.0169892	0.560774	yes	up	19.81	15.54	5.11	0.59	2.27	4.96	13.4867	2.60667	GO:001602	CC:integral component of membrane;	K12385	NPC1	map04979;map04142	Cholesterol metabolism;Lysosome	ENOG410XR54	U:Intracellular trafficking, secretion, and vesicular transport	XP_042239524.1	NPC intracellular cholesterol transporter 1-like [Homarus americanus]	sp|P56941|NPC1_PIG;	NPC intracellular cholesterol transporter 1 OS=Sus scrofa OX=9823 GN=NPC1 PE=2 SV=1;	PF02460.20;PF16414.7;PF12349.10	Patched;NPC1_N;Sterol-sensing	Patched family;Niemann-Pick C1 N terminus;Sterol-sensing domain of SREBP cleavage-activation
gene-LOC123758770	LOC123758770	venom protease-like, transcript variant X1	4.467	2.15945	0.0137624	0.509618	yes	up	1.95	2.87	2.64	0.59	0.22	0.33	2.48667	0.38	GO:0005576;GO:000425	CC:extracellular region;MF:serine-type endopeptidase activity;	K01324	KLKB1	map04610	Complement and coagulation cascades	COG5640	O:Posttranslational modification, protein turnover, chaperones	CCW43203.1	serine proteinase [Scylla paramamosain]	sp|Q27081|CFB_TACTR;	Clotting factor B OS=Tachypleus tridentatus OX=6853 PE=1 SV=1;	PF00089.28;PF13365.8	Trypsin;Trypsin_2	Trypsin;Trypsin-like peptidase domain
gene-LOC123758827	LOC123758827	Friend leukemia integration 1 transcription factor-like	3.943	1.9793	0.0322075	0.718554	yes	up	28.98	118.01	75.47	7.02	3.87	34.35	74.1533	15.08	GO:0030154;GO:0006357;GO:0005634;GO:0043565;GO:0003700;GO:000098	BP:cell differentiation;BP:regulation of transcription from RNA polymerase II promoter;CC:nucleus;MF:sequence-specific DNA binding;MF:transcription factor activity, sequence-specific DNA binding;MF:RNA polymerase II transcription factor activity, sequence-specific DNA binding;	K09443	K09443	------	------	ENOG410Z0ZF	K:Transcription	XP_037783780.1	Friend leukemia integration 1 transcription factor-like [Penaeus monodon]	sp|P26323|FLI1_MOUSE;	Friend leukemia integration 1 transcription factor OS=Mus musculus OX=10090 GN=Fli1 PE=1 SV=1;	PF00178.24;PF02198.18	Ets;SAM_PNT	Ets-domain;Sterile alpha motif
gene-LOC123758892	LOC123758892	PAT complex subunit Asterix-like	5.301	2.40633	0.0367921	0.746087	yes	up	2.21	0.46	1.2	0	0.08	0.48	1.29	0.186667	GO:001602	CC:integral component of membrane;	K24963	WDR83OS	------	------	ENOG4111WDX	S:Function unknown	XP_042204232.1	protein Asterix-like [Homarus americanus]	sp|Q9U516|ASTER_MANSE;	Protein Asterix OS=Manduca sexta OX=7130 PE=3 SV=1;	PF03669.15	UPF0139	Uncharacterised protein family
gene-LOC123758967	LOC123758967	probable cytochrome P450 49a1	0.241	-2.05045	0.0482554	0.789805	yes	down	10.45	3.7	9.88	14.77	13.98	51.9	8.01	26.8833	GO:0005789;GO:0005506;GO:0016705;GO:0004497;GO:002003	CC:endoplasmic reticulum membrane;MF:iron ion binding;MF:oxidoreductase activity, acting on paired donors, with incorporation or reduction of molecular oxygen;MF:monooxygenase activity;MF:heme binding;	------	------	------	------	COG2124	Q:Secondary metabolites biosynthesis, transport and catabolism	XP_042855596.1	probable cytochrome P450 49a1 [Penaeus japonicus]	sp|Q9V6D6|CP301_DROME;	Probable cytochrome P450 301a1, mitochondrial OS=Drosophila melanogaster OX=7227 GN=Cyp301a1 PE=2 SV=1;	------	------	------
gene-LOC123759017	LOC123759017	myb-like protein D, transcript variant X1	4.077	2.0275	0.0451916	0.779088	yes	up	4.63	0.27	0.29	0.08	0.56	0.07	1.73	0.236667	GO:0006351;GO:0032774;GO:0005730;GO:0005736;GO:000389	BP:transcription, DNA-templated;BP:RNA biosynthetic process;CC:nucleolus;CC:DNA-directed RNA polymerase I complex;MF:DNA-directed RNA polymerase activity;	K03004	RPA43, POLR1F, TWISTNB	map03020	RNA polymerase	ENOG4111JD4	K:Transcription	XP_042208861.1	DNA-directed RNA polymerase I subunit RPA43-like [Homarus americanus]	sp|Q3B726|RPA43_HUMAN;	DNA-directed RNA polymerase I subunit RPA43 OS=Homo sapiens OX=9606 GN=POLR1F PE=1 SV=1;	PF17875.3	RPA43_OB	RPA43 OB domain in RNA Pol I
gene-LOC123759039	LOC123759039	mitochondrial glycine transporter-like, transcript variant X1	4.217	2.07606	0.000412407	0.0817386	yes	up	14.1	18.25	6.54	1.77	2.99	1.28	12.9633	2.01333	GO:1904983;GO:0005743;GO:0016021;GO:001518	BP:transmembrane glycine transport from cytosol to mitochondrion;CC:mitochondrial inner membrane;CC:integral component of membrane;MF:glycine transmembrane transporter activity;	K15118	SLC25A38	------	------	ENOG410XRMK	U:Intracellular trafficking, secretion, and vesicular transport	XP_042213158.1	mitochondrial glycine transporter-like [Homarus americanus]	sp|Q96DW6|S2538_HUMAN;	Mitochondrial glycine transporter OS=Homo sapiens OX=9606 GN=SLC25A38 PE=2 SV=1;	PF00153.29	Mito_carr	Mitochondrial carrier protein
gene-LOC123759055	LOC123759055	carbohydrate sulfotransferase 11-like, transcript variant X4	0.286	-1.80694	0.0396047	0.757739	yes	down	5.05	1.36	2.34	3.39	19.51	1.27	2.91667	8.05667	GO:0016051;GO:0016021;GO:0000139;GO:000814	BP:carbohydrate biosynthetic process;CC:integral component of membrane;CC:Golgi membrane;MF:sulfotransferase activity;	------	------	------	------	ENOG4111GJR;ENOG4111FVW	S:Function unknown;	XP_042208958.1	carbohydrate sulfotransferase 12-like [Homarus americanus]	sp|Q9NPF2|CHSTB_HUMAN;	Carbohydrate sulfotransferase 11 OS=Homo sapiens OX=9606 GN=CHST11 PE=1 SV=1;	PF03567.16	Sulfotransfer_2	Sulfotransferase family
gene-LOC123759058	LOC123759058	uncharacterized LOC123759058, transcript variant X1	2.728	1.44772	0.0466633	0.780707	yes	up	3.71	2.45	3.93	0.44	1.81	1	3.36333	1.08333	------	------	------	------	------	------	------	------	XP_042223342.1	uncharacterized protein LOC121867473 [Homarus americanus]	------	------	------	------	------
gene-LOC123759095	LOC123759095	lysosomal acid glucosylceramidase-like	0.288	-1.79687	0.0374595	0.746087	yes	down	29.51	30.1	28.72	45.16	213.2	11.99	29.4433	90.1167	GO:0006665;GO:000434	BP:sphingolipid metabolic process;MF:glucosylceramidase activity;	K01201	GBA, srfJ	map00600;map00511;map04142	Sphingolipid metabolism;Other glycan degradation;Lysosome	COG5520	G:Carbohydrate transport and metabolism	XP_042209066.1	lysosomal acid glucosylceramidase-like [Homarus americanus]	sp|P17439|GLCM_MOUSE;	Lysosomal acid glucosylceramidase OS=Mus musculus OX=10090 GN=Gba PE=1 SV=1;	PF02055.18;PF17189.6;PF02057.17	Glyco_hydro_30;Glyco_hydro_30C;Glyco_hydro_59	Glycosyl hydrolase family 30 TIM-barrel domain;Glycosyl hydrolase family 30 beta sandwich domain;Glycosyl hydrolase family 59
gene-LOC123759111	LOC123759111	procollagen-lysine,2-oxoglutarate 5-dioxygenase 1-like, transcript variant X4	0.206	-2.27652	9.13647e-05	0.0336329	yes	down	0.41	0.33	0.2	0.78	1.15	1.06	0.313333	0.996667	------	------	K13647	PLODN	map00310	Lysine degradation	ENOG410Y4QU	O:Posttranslational modification, protein turnover, chaperones	XP_042209101.1	procollagen-lysine,2-oxoglutarate 5-dioxygenase 1-like isoform X1 [Homarus americanus]	sp|P24802|PLOD1_CHICK;	Procollagen-lysine,2-oxoglutarate 5-dioxygenase 1 OS=Gallus gallus OX=9031 GN=PLOD1 PE=1 SV=1;	------	------	------
gene-LOC123759118	LOC123759118	tripartite motif-containing protein 59-like, transcript variant X2	0.21	-2.24822	0.00096938	0.136323	yes	down	2.2	0.8	1.47	2.77	5.65	7.22	1.49	5.21333	------	------	------	------	------	------	ENOG410XRCH;ENOG4111G04;ENOG410XNX8	O:Posttranslational modification, protein turnover, chaperones;S:Function unknown;S:Function unknown	XP_042233198.1	uncharacterized protein LOC121873623 isoform X1 [Homarus americanus]	sp|F6ZQ54|TRI13_XENTR;	Tripartite motif containing 13 OS=Xenopus tropicalis OX=8364 GN=trim13 PE=3 SV=1;	PF00097.27;PF14634.8;PF13445.8;PF13639.8;PF13923.8;PF13920.8;PF00160.23;PF17123.7;PF14447.8;PF14570.8	zf-C3HC4;zf-RING_5;zf-RING_UBOX;zf-RING_2;zf-C3HC4_2;zf-C3HC4_3;Pro_isomerase;zf-RING_11;Prok-RING_4;zf-RING_4	Zinc finger, C3HC4 type;zinc-RING finger domain;RING-type zinc-finger;Ring finger domain;Zinc finger, C3HC4 type;Zinc finger, C3HC4 type;Cyclophilin type peptidyl-prolyl cis-trans isomerase/CLD;RING-like zinc finger;Prokaryotic RING finger family 4;RING/Ubox like zinc-binding domain
gene-LOC123759119	LOC123759119	tripartite motif-containing protein 5-like	0.049	-4.3434	0.0254754	0.647688	yes	down	0	1.05	0	0.09	3.39	0.6	0.35	1.36	------	------	------	------	------	------	ENOG410ZJQM;ENOG410ZCK4;ENOG4111G04;ENOG410YH9X;ENOG410ZV6F;ENOG4111FF0	O:Posttranslational modification, protein turnover, chaperones;S:Function unknown;S:Function unknown;O:Posttranslational modification, protein turnover, chaperones;S:Function unknown;S:Function unknown	KAG7162708.1	Tripartite motif-containing protein 59-like 4, partial [Homarus americanus]	sp|Q922Y2|TRI59_MOUSE;	Tripartite motif-containing protein 59 OS=Mus musculus OX=10090 GN=Trim59 PE=1 SV=2;	PF00097.27;PF13639.8;PF14634.8;PF13445.8;PF13923.8;PF13920.8;PF17123.7;PF15227.8;PF14570.8;PF14447.8	zf-C3HC4;zf-RING_2;zf-RING_5;zf-RING_UBOX;zf-C3HC4_2;zf-C3HC4_3;zf-RING_11;zf-C3HC4_4;zf-RING_4;Prok-RING_4	Zinc finger, C3HC4 type;Ring finger domain;zinc-RING finger domain;RING-type zinc-finger;Zinc finger, C3HC4 type;Zinc finger, C3HC4 type;RING-like zinc finger;zinc finger of C3HC4-type, RING;RING/Ubox like zinc-binding domain;Prokaryotic RING finger family 4
gene-LOC123759221	LOC123759221	uncharacterized LOC123759221	36.846	5.20344	0.00705849	0.365265	yes	up	2.89	0.41	0.52	0	0	0	1.27333	0	------	------	------	------	------	------	------	------	------	------	------	------	------	------	------
gene-LOC123759296	LOC123759296	uncharacterized LOC123759296	0.416	-1.26707	0.0407635	0.758021	yes	down	3.59	5.14	1.67	3.76	7.28	5.61	3.46667	5.55	------	------	------	------	------	------	------	------	------	------	------	------	------	------	------
gene-LOC123759308	LOC123759308	protein SYS1 homolog, transcript variant X2	3.81	1.92966	0.00406359	0.290174	yes	up	3.72	1.81	0.51	0.1	0.62	0.28	2.01333	0.333333	GO:0015031;GO:0016021;GO:000013	BP:protein transport;CC:integral component of membrane;CC:Golgi membrane;	K20318	SYS1	------	------	ENOG4111H59	S:Function unknown	XP_042231648.1	protein SYS1 homolog [Homarus americanus]	sp|A7S6Y0|SYS1_NEMVE;	Protein SYS1 homolog OS=Nematostella vectensis OX=45351 GN=sys1 PE=3 SV=1;	PF09801.11	SYS1	Integral membrane protein S linking to the trans Golgi network
gene-LOC123759341	LOC123759341	ankyrin repeat and SOCS box protein 11-like, transcript variant X1	4.395	2.13579	0.0178516	0.571477	yes	up	1.09	0.73	0.17	0.03	0.25	0.02	0.663333	0.1	GO:003555	BP:intracellular signal transduction;	------	------	------	------	------	------	XP_037793205.1	serine/threonine-protein phosphatase 6 regulatory ankyrin repeat subunit A-like [Penaeus monodon]	------	------	PF12796.9;PF13857.8;PF13637.8	Ank_2;Ank_5;Ank_4	Ankyrin repeats;Ankyrin repeats;Ankyrin repeats
gene-LOC123759365	LOC123759365	inositol hexakisphosphate and diphosphoinositol-pentakisphosphate kinase 2-like, transcript variant X1	4.608	2.20413	0.00346725	0.26461	yes	up	13.68	29.56	4.36	0.43	3.72	3.29	15.8667	2.48	------	------	K13024	PPIP5K, VIP	map04070	Phosphatidylinositol signaling system	ENOG410XNSN	S:Function unknown	XP_042241873.1	inositol hexakisphosphate and diphosphoinositol-pentakisphosphate kinase 2-like isoform X1 [Homarus americanus]	sp|Q9VR59|VIP1_DROME;	Inositol hexakisphosphate and diphosphoinositol-pentakisphosphate kinase OS=Drosophila melanogaster OX=7227 GN=;	PF00328.24;PF18086.3	His_Phos_2;PPIP5K2_N	Histidine phosphatase superfamily;Diphosphoinositol pentakisphosphate kinase 2 N-terminal domain
gene-LOC123759390	LOC123759390	uncharacterized LOC123759390, transcript variant X1	5.68	2.50597	8.21053e-05	0.0313971	yes	up	2.67	3.08	0.89	0.07	0.43	0.33	2.21333	0.276667	GO:000716	BP:signal transduction;	K09850	RASSF1	map05206;map04392;map04390;map05200;map04014;map05219;map05223	MicroRNAs in cancer;Hippo signaling pathway - multiple species;Hippo signaling pathway;Pathways in cancer;Ras signaling pathway;Bladder cancer;Non-small cell lung cancer	ENOG4111HS2;ENOG410YG03	S:Function unknown;	XP_042231394.1	uncharacterized protein LOC121872603 [Homarus americanus]	sp|Q22744|RASF1_CAEEL;	Ras association domain-containing protein 1 homolog OS=Caenorhabditis elegans OX=6239 GN=rsf-1 PE=1 SV=1;	PF00788.25;PF16517.7	RA;Nore1-SARAH	Ras association;Novel Ras effector 1 C-terminal SARAH
gene-LOC123759472	LOC123759472	-	5.513	2.46274	0.00301511	0.254981	yes	up	11.43	5.45	3.17	0.1	0.48	1.88	6.68333	0.82	------	------	------	------	------	------	------	------	XP_042231526.1	flocculation protein FLO11-like [Homarus americanus]	------	------	------	------	------
gene-LOC123759473	LOC123759473	ankyrin repeat and fibronectin type-III domain-containing protein 1-like, transcript variant X1	5.977	2.57937	0.0459039	0.780707	yes	up	0.56	0.44	0.01	0	0.08	0.02	0.336667	0.0333333	GO:000716	BP:signal transduction;	K24478	ANKFN1	------	------	ENOG410XNUA	S:Function unknown	XP_042211368.1	uncharacterized protein LOC121858796 [Homarus americanus]	sp|Q8N957|ANKF1_HUMAN;	Ankyrin repeat and fibronectin type-III domain-containing protein 1 OS=Homo sapiens OX=9606 GN=ANKFN1 PE=2 SV=2;	PF00788.25	RA	Ras association
gene-LOC123759598	LOC123759598	uncharacterized LOC123759598	0.251	-1.99137	0.0463931	0.780707	yes	down	0.36	0.19	0.16	0.34	0.32	1.18	0.236667	0.613333	GO:001602	CC:integral component of membrane;	K24963	WDR83OS	------	------	ENOG4111WDX	S:Function unknown	XP_042886031.1	protein Asterix-like [Penaeus japonicus]	sp|Q9VRJ8|ASTER_DROME;	Protein Asterix OS=Drosophila melanogaster OX=7227 GN=CG10674 PE=3 SV=1;	------	------	------
gene-LOC123759643	LOC123759643	protein arginine N-methyltransferase 5-like	2.617	1.3878	0.0206755	0.599016	yes	up	6.87	4.73	1.61	0.41	1.75	1.15	4.40333	1.10333	GO:001627	MF:protein-arginine N-methyltransferase activity;	K02516	PRMT5, HSL7	------	------	ENOG410XNZM	S:Function unknown	XP_042213686.1	protein arginine N-methyltransferase 5-like [Homarus americanus]	sp|O14744|ANM5_HUMAN;	Protein arginine N-methyltransferase 5 OS=Homo sapiens OX=9606 GN=PRMT5 PE=1 SV=4;	PF05185.18;PF17285.4;PF17286.4	PRMT5;PRMT5_TIM;PRMT5_C	PRMT5 arginine-N-methyltransferase;PRMT5 TIM barrel domain;PRMT5 oligomerisation domain
gene-LOC123759793	LOC123759793	uncharacterized LOC123759793	0.37	-1.43447	0.0181903	0.573526	yes	down	2.07	1.38	0.36	0.97	3.68	1.85	1.27	2.16667	GO:0007155;GO:0005576;GO:004687	BP:cell adhesion;CC:extracellular region;MF:metal ion binding;	K24428	SPON2	------	------	ENOG4110Y7B	S:Function unknown	XP_042211696.1	uncharacterized protein LOC121859092 isoform X1 [Homarus americanus]	sp|Q8BMS2|SPON2_MOUSE;	Spondin-2 OS=Mus musculus OX=10090 GN=Spon2 PE=2 SV=2;	PF06468.15;PF19028.2;PF00090.21;PF19035.2	Spond_N;TSP1_spondin;TSP_1;TSP1_CCN	Spondin_N;Spondin-like TSP1 domain;Thrombospondin type 1 domain;CCN3 Nov like TSP1 domain
gene-LOC123759937	LOC123759937	nitric oxide synthase-like protein	7.266	2.86112	0.00208392	0.210231	yes	up	120.97	565.48	589.86	55.77	17.48	69.4	425.437	47.55	GO:0006809;GO:0050661;GO:0050660;GO:0020037;GO:0004517;GO:0005516;GO:0010181;GO:004687	BP:nitric oxide biosynthetic process;MF:NADP binding;MF:flavin adenine dinucleotide binding;MF:heme binding;MF:nitric-oxide synthase activity;MF:calmodulin binding;MF:FMN binding;MF:metal ion binding;	K13240	NOS1	map00220;map04970;map00330;map04713;map05010;map04020;map04371;map05014;map04926;map04145;map04730;map05022	Arginine biosynthesis;Salivary secretion;Arginine and proline metabolism;Circadian entrainment;Alzheimer disease;Calcium signaling pathway;Apelin signaling pathway;Amyotrophic lateral sclerosis;Relaxin signaling pathway;Phagosome;Long-term depression;Pathways of neurodegeneration - multiple diseases	COG0369	P:Inorganic ion transport and metabolism	ACZ60615.1	nitric oxide synthase [Panulirus argus]	sp|Q26240|NOS_RHOPR;	Nitric oxide synthase, salivary gland OS=Rhodnius prolixus OX=13249 PE=2 SV=1;	PF02898.17;PF00667.22;PF00258.27;PF00175.23	NO_synthase;FAD_binding_1;Flavodoxin_1;NAD_binding_1	Nitric oxide synthase, oxygenase domain;FAD binding domain;Flavodoxin;Oxidoreductase NAD-binding domain
gene-LOC123760001	LOC123760001	rRNA methyltransferase 1, mitochondrial-like, transcript variant X1	5.015	2.32616	0.00295421	0.25476	yes	up	10.21	6.66	1.07	0.16	1.02	1.42	5.98	0.866667	GO:0006396;GO:0008173;GO:000372	BP:RNA processing;MF:RNA methyltransferase activity;MF:RNA binding;	K15507	MRM1, PET56	------	------	COG0566	J:Translation, ribosomal structure and biogenesis	XP_042239205.1	rRNA methyltransferase 1, mitochondrial-like isoform X1 [Homarus americanus]	sp|Q6IN84|MRM1_HUMAN;	rRNA methyltransferase 1, mitochondrial OS=Homo sapiens OX=9606 GN=MRM1 PE=1 SV=1;	PF00588.21;PF08032.14	SpoU_methylase;SpoU_sub_bind	SpoU rRNA Methylase family;RNA 2'-O ribose methyltransferase substrate binding
gene-LOC123760008	LOC123760008	serine/threonine-protein phosphatase 4 regulatory subunit 4-like, transcript variant X2	3.122	1.64239	0.0226523	0.624784	yes	up	1.66	2.38	12.83	0.07	5.12	1.79	5.62333	2.32667	------	------	K15426	PPP4R4	------	------	ENOG410XPMD	T:Signal transduction mechanisms	XP_042238801.1	uncharacterized protein LOC121877234 isoform X1 [Homarus americanus]	sp|Q6NUP7|PP4R4_HUMAN;	Serine/threonine-protein phosphatase 4 regulatory subunit 4 OS=Homo sapiens OX=9606 GN=PPP4R4 PE=1 SV=1;	PF13646.8	HEAT_2	HEAT repeats
gene-LOC123760010	LOC123760010	solute carrier family 40 member 1-like, transcript variant X1	5.626	2.49199	0.00406642	0.290174	yes	up	4.25	2.11	0.33	0.06	0.61	0.11	2.23	0.26	GO:0016021;GO:000538	CC:integral component of membrane;MF:iron ion transmembrane transporter activity;	K14685	SLC40A1, FPN1	map04978;map04216	Mineral absorption;Ferroptosis	ENOG410XS3F	U:Intracellular trafficking, secretion, and vesicular transport	KAG7159414.1	Solute carrier family 40 member 1-like [Homarus americanus]	sp|Q9I9R3|S40A1_DANRE;	Solute carrier family 40 member 1 OS=Danio rerio OX=7955 GN=slc40a1 PE=2 SV=2;	PF06963.14;PF07690.18	FPN1;MFS_1	Ferroportin1;Major Facilitator Superfamily
gene-LOC123760016	LOC123760016	dual specificity protein phosphatase 7-like	8.004	3.00068	0.00116823	0.155548	yes	up	4.74	0.74	1.88	0.02	0.18	0.47	2.45333	0.223333	GO:0008138;GO:0106306;GO:0017017;GO:010630	MF:protein tyrosine/serine/threonine phosphatase activity;MF:old GO;MF:MAP kinase tyrosine/serine/threonine phosphatase activity;MF:old GO;	K04459	DUSP, MKP	map04010;map04361	MAPK signaling pathway;Axon regeneration	COG2453	T:Signal transduction mechanisms	XP_042238834.1	dual specificity protein phosphatase 7-like [Homarus americanus]	sp|Q16829|DUS7_HUMAN;	Dual specificity protein phosphatase 7 OS=Homo sapiens OX=9606 GN=DUSP7 PE=1 SV=4;	PF00782.22;PF00581.22	DSPc;Rhodanese	Dual specificity phosphatase, catalytic domain;Rhodanese-like domain
gene-LOC123760026	LOC123760026	hemocyanin A chain-like	0.095	-3.40309	0.00197857	0.210231	yes	down	2453.87	570.97	449.82	7302.96	12824.6	88.49	1158.22	6738.69	GO:001649	MF:oxidoreductase activity;	K00505	TYR	map00350;map04916	Tyrosine metabolism;Melanogenesis	ENOG410XR2D;ENOG4111KTW	S:Function unknown;	AMP43671.1	hemocyanin subunit 1 [Procambarus clarkii]	sp|P04254|HCYA_PANIN;	Hemocyanin A chain OS=Panulirus interruptus OX=6735 PE=1 SV=2;	PF00372.21;PF03723.16;PF03722.16;PF00264.22	Hemocyanin_M;Hemocyanin_C;Hemocyanin_N;Tyrosinase	Hemocyanin, copper containing domain;Hemocyanin, ig-like domain;Hemocyanin, all-alpha domain;Common central domain of tyrosinase
gene-LOC123760027	LOC123760027	hemocyanin-like	0.186	-2.42395	0.0409526	0.758021	yes	down	87.8	10.6	96.06	423.24	341.58	7.81	64.82	257.543	GO:001649	MF:oxidoreductase activity;	K00505	TYR	map00350;map04916	Tyrosine metabolism;Melanogenesis	ENOG410XR2D;ENOG4111KTW	S:Function unknown;	AMP43671.1	hemocyanin subunit 1 [Procambarus clarkii]	sp|P04254|HCYA_PANIN;	Hemocyanin A chain OS=Panulirus interruptus OX=6735 PE=1 SV=2;	PF00372.21;PF03723.16;PF03722.16;PF00264.22	Hemocyanin_M;Hemocyanin_C;Hemocyanin_N;Tyrosinase	Hemocyanin, copper containing domain;Hemocyanin, ig-like domain;Hemocyanin, all-alpha domain;Common central domain of tyrosinase
gene-LOC123760042	LOC123760042	protein ABHD18-like, transcript variant X2	0.212	-2.24056	0.00634472	0.357705	yes	down	4.19	1.28	0.41	0.57	10.2	6.34	1.96	5.70333	------	------	------	------	------	------	ENOG410XW3S	S:Function unknown	XP_042238777.1	protein ABHD18-like isoform X2 [Homarus americanus]	sp|Q8C1A9|ABD18_MOUSE;	Protein ABHD18 OS=Mus musculus OX=10090 GN=Abhd18 PE=2 SV=1;	PF09752.11	DUF2048	Alpha/beta hydrolase domain containing 18
gene-LOC123760044	LOC123760044	collagen alpha-1(I) chain-like, transcript variant X1	0.404	-1.30584	0.0335572	0.72595	yes	down	16.55	12.06	4.88	13.7	31.86	7.2	11.1633	17.5867	GO:0005581;GO:0005201;GO:004687	CC:collagen trimer;MF:extracellular matrix structural constituent;MF:metal ion binding;	K19719	COL2A	map05165;map04510;map04512;map04974;map04151	Human papillomavirus infection;Focal adhesion;ECM-receptor interaction;Protein digestion and absorption;PI3K-Akt signaling pathway	ENOG410ZWV2;ENOG410XNMM;ENOG41121KM;ENOG410ZZWR	S:Function unknown;G:Carbohydrate transport and metabolism	KAG7159589.1	Collagen alpha-2(I) chain-like 2, partial [Homarus americanus]	sp|Q6P4Z2|CO2A1_XENTR;	Collagen alpha-;	PF01391.20;PF01410.20	Collagen;COLFI	Collagen triple helix repeat;Fibrillar collagen C-terminal domain
gene-LOC123760055	LOC123760055	sialin-like, transcript variant X1	0.409	-1.28899	0.0434862	0.760204	yes	down	0.77	0.66	0.29	0.76	1.12	1.02	0.573333	0.966667	GO:0016021;GO:002285	CC:integral component of membrane;MF:transmembrane transporter activity;	K12301;K08193	SLC17A5;SLC17A	map04142	Lysosome	ENOG410XPWC	G:Carbohydrate transport and metabolism	XP_042238886.1	sialin-like [Homarus americanus]	sp|Q9NRA2|S17A5_HUMAN;	Sialin OS=Homo sapiens OX=9606 GN=SLC17A5 PE=1 SV=2;	PF07690.18	MFS_1	Major Facilitator Superfamily
gene-LOC123760056	LOC123760056	uncharacterized LOC123760056	0.269	-1.89492	0.0171686	0.561737	yes	down	1.26	0.59	0.19	0.9	3.37	0.46	0.68	1.57667	------	------	------	------	------	------	------	------	------	------	------	------	------	------	------
gene-LOC123760057	LOC123760057	uncharacterized LOC123760057, transcript variant X1	0.295	-1.75943	0.0251978	0.647688	yes	down	2.04	2.63	3.18	5.71	14.93	2.88	2.61667	7.84	------	------	------	------	------	------	------	------	------	------	------	------	------	------	------
gene-LOC123760068	LOC123760068	uncharacterized LOC123760068	0.007	-7.21061	1.63096e-08	4.08262e-05	yes	down	1.2	0.23	0.04	45.09	161.38	0.3	0.49	68.9233	GO:001602	CC:integral component of membrane;	------	------	------	------	ENOG410YPBP	S:Function unknown	XP_042239038.1	uncharacterized protein LOC121877370 isoform X1 [Homarus americanus]	------	------	------	------	------
gene-LOC123760072	LOC123760072	fructose-1,6-bisphosphatase 1-like, transcript variant X1	0.278	-1.84582	0.00013981	0.0436184	yes	down	83.96	46.55	15.99	59.57	145.12	114.74	48.8333	106.477	GO:0006094;GO:0042132;GO:004687	BP:gluconeogenesis;MF:fructose 1,6-bisphosphate 1-phosphatase activity;MF:metal ion binding;	K03841	FBP, fbp	map00051;map00010;map04922;map04910;map00030;map04152	Fructose and mannose metabolism;Glycolysis / Gluconeogenesis;Glucagon signaling pathway;Insulin signaling pathway;Pentose phosphate pathway;AMPK signaling pathway	COG0158	G:Carbohydrate transport and metabolism	ASW35086.1	fructose-1,6-bisphosphatase 1-like protein, partial [Procambarus clarkii]	sp|P00636|F16P1_PIG;	Fructose-1,6-bisphosphatase 1 OS=Sus scrofa OX=9823 GN=FBP1 PE=1 SV=4;	PF00316.22;PF18913.2	FBPase;FBPase_C	Fructose-1-6-bisphosphatase, N-terminal domain;Fructose-1-6-bisphosphatase, C-terminal domain
gene-LOC123760083	LOC123760083	endochitinase A-like, transcript variant X1	4.696	2.23152	0.0288177	0.684288	yes	up	1.59	0.38	0.09	0.01	0.2	0.05	0.686667	0.0866667	------	------	K19495	JAZF1	------	------	COG5189	S:Function unknown	XP_042868266.1	zinc finger X-linked protein ZXDA-like isoform X1 [Penaeus japonicus]	sp|Q86VZ6|JAZF1_HUMAN;	Juxtaposed with another zinc finger protein 1 OS=Homo sapiens OX=9606 GN=JAZF1 PE=1 SV=2;	PF17017.7	zf-C2H2_aberr	Aberrant zinc-finger
gene-LOC123760097	LOC123760097	uncharacterized LOC123760097, transcript variant X1	3.034	1.60134	0.0257988	0.647688	yes	up	15.28	54.4	15.46	6.44	6.97	5.01	28.38	6.14	------	------	------	------	------	------	------	------	XP_042235137.1	uncharacterized protein LOC121874883 [Homarus americanus]	------	------	------	------	------
gene-LOC123760102	LOC123760102	DNA ligase 4-like, transcript variant X2	0.183	-2.45201	0.0182358	0.573526	yes	down	0.18	0.06	0.02	0.07	0.52	0.29	0.0866667	0.293333	GO:0006310;GO:0051103;GO:0006260;GO:0071897;GO:0005634;GO:0005524;GO:0003910;GO:000367	BP:DNA recombination;BP:DNA ligation involved in DNA repair;BP:DNA replication;BP:DNA biosynthetic process;CC:nucleus;MF:ATP binding;MF:DNA ligas;MF:DNA binding;	K10777	LIG4, DNL4	map03450	Non-homologous end-joining	COG1793	L:Replication, recombination and repair	XP_042224031.1	DNA ligase 4-like isoform X1 [Homarus americanus]	sp|Q90YB1|DNLI4_CHICK;	DNA ligase 4 OS=Gallus gallus OX=9031 GN=LIG4 PE=2 SV=2;	PF01068.23;PF04675.16;PF16589.7;PF04679.17;PF00533.28;PF09414.12;PF16759.7	DNA_ligase_A_M;DNA_ligase_A_N;BRCT_2;DNA_ligase_A_C;BRCT;RNA_ligase;LIG3_BRCT	ATP dependent DNA ligase domain;DNA ligase N terminus;BRCT domain, a BRCA1 C-terminus domain;ATP dependent DNA ligase C terminal region;BRCA1 C Terminus;RNA ligase;DNA ligase 3 BRCT domain
gene-LOC123760108	LOC123760108	protein starmaker-like, transcript variant X1	7.268	2.86151	0.00448578	0.304881	yes	up	40.98	4.36	0.73	0.32	2.62	0.47	15.3567	1.13667	------	------	------	------	------	------	------	------	------	------	------	------	------	------	------
gene-LOC123760122	LOC123760122	laccase-2-like	0.02	-5.65104	0.000361743	0.0742226	yes	down	0.04	0	0.04	0	0.83	3.07	0.0266667	1.3	GO:0052716;GO:0005507;GO:001649	MF:hydroquinon;MF:copper ion binding;MF:oxidoreductase activity;	------	------	------	------	COG2132	Q:Secondary metabolites biosynthesis, transport and catabolism	AYD41580.1	laccase-1-like protein, partial [Procambarus clarkii]	sp|P14133|ASO_CUCSA;	L-ascorbate oxidase OS=Cucumis sativus OX=3659 PE=1 SV=1;	PF07732.17;PF07731.16;PF00394.24	Cu-oxidase_3;Cu-oxidase_2;Cu-oxidase	Multicopper oxidase;Multicopper oxidase;Multicopper oxidase
gene-LOC123760137	LOC123760137	-	0.354	-1.49853	0.0376749	0.746239	yes	down	19.15	23.97	7.2	26.33	10.43	46.13	16.7733	27.63	GO:0006979;GO:000460	BP:response to oxidative stress;MF:glutathione peroxidase activity;	K00432	gpx, btuE, bsaA	map04918;map00480;map05016;map05022;map05014	Thyroid hormone synthesis;Glutathione metabolism;Huntington disease;Pathways of neurodegeneration - multiple diseases;Amyotrophic lateral sclerosis	COG0386	O:Posttranslational modification, protein turnover, chaperones	ASU06393.1	glutathione peroxidase 3 b precursor [Cherax quadricarinatus]	sp|G9JJU2|GPX_PROCL;	Glutathione peroxidase OS=Procambarus clarkii OX=6728 GN=GPx PE=2 SV=1;	------	------	------
gene-LOC123760138	LOC123760138	-	6.238	2.64107	0.000166954	0.0454261	yes	up	98.69	80.54	138.63	10.64	15.11	17.79	105.953	14.5133	GO:0006979;GO:000460	BP:response to oxidative stress;MF:glutathione peroxidase activity;	K00432	gpx, btuE, bsaA	map04918;map00480;map05016;map05022;map05014	Thyroid hormone synthesis;Glutathione metabolism;Huntington disease;Pathways of neurodegeneration - multiple diseases;Amyotrophic lateral sclerosis	COG0386	O:Posttranslational modification, protein turnover, chaperones	XP_037783131.1	glutathione peroxidase-like [Penaeus monodon]	sp|G9JJU2|GPX_PROCL;	Glutathione peroxidase OS=Procambarus clarkii OX=6728 GN=GPx PE=2 SV=1;	------	------	------
gene-LOC123760208	LOC123760208	proteasomal ubiquitin receptor ADRM1-like	0.02	-5.62328	0.0133551	0.501959	yes	down	0	0	0	0	0.14	0.53	0	0.223333	GO:0005737;GO:0000502;GO:000563	CC:cytoplasm;CC:proteasome complex;CC:nucleus;	K06691	RPN13	map03050;map05169;map05012;map05010;map05016;map05017;map05014;map05022;map05020	Proteasome;Epstein-Barr virus infection;Parkinson disease;Alzheimer disease;Huntington disease;Spinocerebellar ataxia;Amyotrophic lateral sclerosis;Pathways of neurodegeneration - multiple diseases;Prion disease	ENOG410XSJJ	O:Posttranslational modification, protein turnover, chaperones	XP_042213830.1	proteasomal ubiquitin receptor ADRM1-like isoform X1 [Homarus americanus]	sp|Q6NZ09|ADRM1_DANRE;	Proteasomal ubiquitin receptor ADRM1 OS=Danio rerio OX=7955 GN=adrm1b PE=1 SV=1;	PF04683.15;PF16550.7;PF00183.20	Proteasom_Rpn13;RPN13_C;HSP90	Proteasome complex subunit Rpn13 ubiquitin receptor;UCH-binding domain;Hsp90 protein
gene-LOC123760226	LOC123760226	uncharacterized LOC123760226	0.079	-3.6604	0.00583814	0.349618	yes	down	0.25	0	0	0.31	0.85	0.43	0.0833333	0.53	------	------	------	------	------	------	------	------	------	------	------	------	------	------	------
gene-LOC123760274	LOC123760274	insulin-like growth factor-binding protein 7, transcript variant X1	6.574	2.71671	0.0184857	0.573526	yes	up	8.86	147.81	56.88	14.01	0.89	3.65	71.1833	6.18333	------	------	------	------	------	------	------	------	ADN06259.1	HPT factor 9 [Pacifastacus leniusculus]	------	------	------	------	------
gene-LOC123760315	LOC123760315	seminal metalloprotease 1-like	36.751	5.19971	0.0215801	0.613105	yes	up	0.02	0.01	0.21	0	0	0	0.08	0	GO:0004222;GO:000827	MF:metalloendopeptidase activity;MF:zinc ion binding;	------	------	------	------	ENOG410ZPX7	O:Posttranslational modification, protein turnover, chaperones	XP_042240578.1	hatching enzyme 1.2-like isoform X2 [Homarus americanus]	sp|Q1LW01|HE12_DANRE;	Hatching enzyme 1.2 OS=Danio rerio OX=7955 GN=he1.2 PE=1 SV=1;	PF01400.26	Astacin	Astacin
gene-LOC123760339	LOC123760339	uncharacterized LOC123760339, transcript variant X1	35.988	5.16945	0.0111165	0.456177	yes	up	0	1.33	7.44	0	0	0.17	2.92333	0.0566667	------	------	------	------	------	------	ENOG4112AR2;ENOG4111723	S:Function unknown;	XP_042233850.1	uncharacterized protein LOC121874049 [Homarus americanus]	------	------	PF12736.9	CABIT	Cell-cycle sustaining, positive selection,
gene-LOC123760350	LOC123760350	5'-nucleotidase domain-containing protein 3-like	2.756	1.46274	0.0275644	0.671646	yes	up	2.16	2.26	0.42	0.15	0.74	0.27	1.61333	0.386667	------	------	------	------	------	------	ENOG410XT8W	S:Function unknown	XP_042217421.1	5'-nucleotidase domain-containing protein 3-like isoform X6 [Homarus americanus]	sp|Q86UY8|NT5D3_HUMAN;	5'-nucleotidase domain-containing protein 3 OS=Homo sapiens OX=9606 GN=NT5DC3 PE=1 SV=1;	PF05761.16	5_nucleotid	5' nucleotidase family
gene-LOC123760356	LOC123760356	SIN3-HDAC complex-associated factor-like, transcript variant X3	6.901	2.78684	2.79689e-05	0.01522	yes	up	23	48.24	28.76	1.91	5.23	6.01	33.3333	4.38333	------	------	K26090	SINHCAF	------	------	ENOG4111PRH	S:Function unknown	KAG0718689.1	SIN3-HDAC complex-associated factor [Chionoecetes opilio]	sp|Q5RCB7|SHCAF_PONAB;	SIN3-HDAC complex-associated factor OS=Pongo abelii OX=9601 GN=SINHCAF PE=2 SV=1;	PF15396.8	FAM60A	Protein Family FAM60A
gene-LOC123760385	LOC123760385	acyl-coenzyme A diphosphatase FITM2-like	2.88	1.52595	0.0299387	0.688811	yes	up	7.31	7.65	0.8	0.41	1.9	1.09	5.25333	1.13333	GO:0019915;GO:0016021;GO:000578	BP:lipid storage;CC:integral component of membrane;CC:endoplasmic reticulum membrane;	------	------	------	------	ENOG4111CNJ	S:Function unknown	XP_042217462.1	acyl-coenzyme A diphosphatase FITM2-like [Homarus americanus]	sp|Q9VRJ2|FITM2_DROME;	Acyl-coenzyme A diphosphatase FITM2 OS=Drosophila melanogaster OX=7227 GN=Fitm2 PE=1 SV=1;	PF10261.11;PF01569.23	Scs3p;PAP2	Inositol phospholipid synthesis and fat-storage-inducing TM;PAP2 superfamily
gene-LOC123760395	LOC123760395	uncharacterized LOC123760395	4.937	2.30361	0.00690874	0.365095	yes	up	14	7.86	2.77	1.32	0.24	0.88	8.21	0.813333	------	------	------	------	------	------	------	------	------	------	------	------	------	------	------
gene-LOC123760415	LOC123760415	metalloreductase STEAP3-like	12.389	3.63093	0.00109757	0.150562	yes	up	0.38	1.93	5.92	0.1	0.56	0.18	2.74333	0.28	GO:0055072;GO:0016021;GO:001000	BP:iron ion homeostasis;CC:integral component of membrane;CC:endosome membrane;	K10142;K19876	STEAP3, TSAP6;STEAP4	map04216;map04115	Ferroptosis;p53 signaling pathway	COG2085	S:Function unknown	XP_042207015.1	metalloreductase STEAP4-like [Homarus americanus]	sp|Q658P3|STEA3_HUMAN;	Metalloreductase STEAP3 OS=Homo sapiens OX=9606 GN=STEAP3 PE=1 SV=2;	PF01794.21	Ferric_reduct	Ferric reductase like transmembrane component
gene-LOC123760541	LOC123760541	tissue factor pathway inhibitor-like	14.052	3.8127	0.0263354	0.651412	yes	up	0.17	1.12	0.37	0	0	0.09	0.553333	0.03	GO:0016021;GO:000486	CC:integral component of membrane;MF:serine-type endopeptidase inhibitor activity;	------	------	------	------	ENOG410XQNP	O:Posttranslational modification, protein turnover, chaperones	XP_042217500.1	transcription factor SPT20 homolog [Homarus americanus]	sp|B6RLX2|VKTCT_OPHHA;	Kunitz-type serine protease inhibitor TCI OS=Ophiophagus hannah OX=8665 PE=1 SV=1;	PF00014.25	Kunitz_BPTI	Kunitz/Bovine pancreatic trypsin inhibitor domain
gene-LOC123760571	LOC123760571	probable cytochrome P450 49a1, transcript variant X1	7.177	2.84344	0.0219454	0.614471	yes	up	0.56	0.12	1.2	0	0.16	0.14	0.626667	0.1	------	------	------	------	------	------	COG2124	Q:Secondary metabolites biosynthesis, transport and catabolism	XP_042860716.1	probable cytochrome P450 49a1 [Penaeus japonicus]	sp|Q9V5L3|C49A1_DROME;	Probable cytochrome P450 49a1 OS=Drosophila melanogaster OX=7227 GN=Cyp49a1 PE=2 SV=3;	PF00067.24	p450	Cytochrome P450
gene-LOC123760576	LOC123760576	15-hydroxyprostaglandin dehydrogenase [NAD(+)]-like, transcript variant X1	0.175	-2.51665	0.000497982	0.0882097	yes	down	0.41	1.06	0.42	1.87	2.2	3.5	0.63	2.52333	------	------	K00069	HPGD	map00590;map05202	Arachidonic acid metabolism;Transcriptional misregulation in cancer	COG1028	S:Function unknown	XP_042230223.1	15-hydroxyprostaglandin dehydrogenase [NAD(+)]-like isoform X2 [Homarus americanus]	sp|O08699|PGDH_RAT;	15-hydroxyprostaglandin dehydrogenase [NA;	PF00106.27;PF13561.8;PF08659.12;PF01370.23	adh_short;adh_short_C2;KR;Epimerase	short chain dehydrogenase;Enoyl;KR domain;NAD dependent epimerase/dehydratase family
gene-LOC123760611	LOC123760611	mucin-2-like, transcript variant X1	4.675	2.22487	0.0333272	0.724172	yes	up	1.17	0.26	0.02	0.01	0.12	0.04	0.483333	0.0566667	GO:0005576;GO:000806	CC:extracellular region;MF:chitin binding;	------	------	------	------	ENOG4111PCF	S:Function unknown	XP_042230317.1	mucin-5AC-like [Homarus americanus]	------	------	PF01607.26	CBM_14	Chitin binding Peritrophin-A domain
gene-LOC123760612	LOC123760612	uncharacterized LOC123760612, transcript variant X2	2.536	1.34284	0.0218983	0.614471	yes	up	4.8	3.42	0.8	0.39	1.19	0.78	3.00667	0.786667	------	------	K23456	CFAP410, C21ORF2	------	------	ENOG410Y9AE	S:Function unknown	XP_042230309.1	uncharacterized protein LOC121871841 isoform X6 [Homarus americanus]	sp|Q8C6G1|CF410_MOUSE;	Cilia- and flagella-associated protein 410 OS=Mus musculus OX=10090 GN=Cfap410 PE=1 SV=1;	PF12799.9;PF14580.8;PF13855.8	LRR_4;LRR_9;LRR_8	Leucine Rich repeats;Leucine-rich repeat;Leucine rich repeat
gene-LOC123760633	LOC123760633	uncharacterized LOC123760633	3.766	1.91292	0.0204015	0.597099	yes	up	2.63	2.06	0.36	0.03	0.67	0.21	1.68333	0.303333	GO:001602	CC:integral component of membrane;	------	------	------	------	------	------	XP_042230394.1	uncharacterized protein LOC121871879 [Homarus americanus]	------	------	PF00020.20	TNFR_c6	TNFR/NGFR cysteine-rich region
gene-LOC123760653	LOC123760653	indole-3-acetaldehyde oxidase-like, transcript variant X1	0.326	-1.61522	0.0421376	0.758021	yes	down	50.99	32.83	41.84	134.11	49.63	51.34	41.8867	78.36	GO:0005777;GO:0051537;GO:0005506;GO:0009055;GO:0071949;GO:001649	CC:peroxisome;MF:2 iron, 2 sulfur cluster binding;MF:iron ion binding;MF:electron carrier activity;MF:FAD binding;MF:oxidoreductase activity;	K00106	XDH	map01232;map04146;map00983;map00230;map00232	Nucleotide metabolism;Peroxisome;Drug metabolism - other enzymes;Purine metabolism;Caffeine metabolism	COG4630	F:Nucleotide transport and metabolism	XP_037797894.1	probable aldehyde oxidase 2 [Penaeus monodon]	sp|O23888|ALDO2_MAIZE;	Indole-3-acetaldehyde oxidase OS=Zea mays OX=4577 GN=AO2 PE=2 SV=1;	PF02738.20;PF01315.24;PF01799.22;PF00941.23;PF03450.19;PF00111.29	Ald_Xan_dh_C2;Ald_Xan_dh_C;Fer2_2;FAD_binding_5;CO_deh_flav_C;Fer2	Molybdopterin-binding domain of aldehyde dehydrogenase;Aldehyde oxidase and xanthine dehydrogenase, a/b hammerhead domain;[2Fe-2S] binding domain;FAD binding domain in molybdopterin dehydrogenase;CO dehydrogenase flavoprotein C-terminal domain;2Fe-2S iron-sulfur cluster binding domain
gene-LOC123760654	LOC123760654	transcriptional regulator ATRX-like, transcript variant X1	7.158	2.83952	0.00331949	0.26461	yes	up	1.51	0.59	0.15	0.01	0.18	0.02	0.75	0.07	GO:000563	CC:nucleus;	K15198	BDP1, TFC5	------	------	COG5118;ENOG41126US	K:Transcription;	XP_042230345.1	axoneme-associated protein mst101(2)-like [Homarus americanus]	sp|Q571C7|BDP1_MOUSE;	Transcription factor TFIIIB component B'' homolog OS=Mus musculus OX=10090 GN=Bdp1 PE=2 SV=2;	PF15963.7	Myb_DNA-bind_7	Myb DNA-binding like
gene-LOC123760668	LOC123760668	sialin-like	0.292	-1.77608	0.00761637	0.379563	yes	down	74.16	89.02	56.11	198.48	215.58	85.27	73.0967	166.443	GO:0016021;GO:002285	CC:integral component of membrane;MF:transmembrane transporter activity;	K08193	SLC17A	------	------	ENOG410XPWC	G:Carbohydrate transport and metabolism	XP_042236795.1	sialin-like [Homarus americanus]	sp|Q9NRA2|S17A5_HUMAN;	Sialin OS=Homo sapiens OX=9606 GN=SLC17A5 PE=1 SV=2;	PF07690.18	MFS_1	Major Facilitator Superfamily
gene-LOC123760676	LOC123760676	E3 ubiquitin-protein ligase arih1-like	3.047	1.60749	0.0411444	0.758021	yes	up	12.93	3.56	0.62	0.42	1.17	1.35	5.70333	0.98	GO:0046872;GO:000484	MF:metal ion binding;MF:ubiquitin-protein transferase activity;	K11968	ARIH1	------	------	ENOG410XP9Y	O:Posttranslational modification, protein turnover, chaperones	KAG7170572.1	E3 ubiquitin-protein ligase arih1-like, partial [Homarus americanus]	sp|Q6PFJ9|ARI1_DANRE;	E3 ubiquitin-protein ligase arih1 OS=Danio rerio OX=7955 GN=arih1 PE=2 SV=1;	PF01485.23;PF19422.1;PF13923.8;PF13639.8;PF00097.27;PF13445.8	IBR;Ariadne;zf-C3HC4_2;zf-RING_2;zf-C3HC4;zf-RING_UBOX	IBR domain, a half RING-finger domain;Ariadne domain;Zinc finger, C3HC4 type;Ring finger domain;Zinc finger, C3HC4 type;RING-type zinc-finger
gene-LOC123760767	LOC123760767	hemicentin-2-like	4.304	2.10568	0.0340887	0.731711	yes	up	2.72	0.6	0.05	0.04	0.18	0.18	1.12333	0.133333	------	------	------	------	------	------	ENOG410ZVNG;ENOG410XPX0	S:Function unknown;	XP_042230265.1	hemicentin-2-like isoform X2 [Homarus americanus]	------	------	PF00047.27;PF07679.18;PF13927.8;PF07686.19;PF13895.8	ig;I-set;Ig_3;V-set;Ig_2	Immunoglobulin domain;Immunoglobulin I-set domain;Immunoglobulin domain;Immunoglobulin V-set domain;Immunoglobulin domain
gene-LOC123760850	LOC123760850	pancreatic triacylglycerol lipase-like	0.27	-1.88952	0.0420213	0.758021	yes	down	0.55	3.49	2.21	1.29	16.27	5.89	2.08333	7.81667	GO:0006629;GO:0005576;GO:000480	BP:lipid metabolic process;CC:extracellular region;MF:triglyceride lipase activity;	K14074;K14073	PNLIPRP1, PLRP1;PNLIP, PL	map04972;map00561;map04977;map04975	Pancreatic secretion;Glycerolipid metabolism;Vitamin digestion and absorption;Fat digestion and absorption	ENOG4111JY5;ENOG4110U23	S:Function unknown;O:Posttranslational modification, protein turnover, chaperones	XP_027214553.1	pancreatic lipase-related protein 2-like [Penaeus vannamei]	sp|Q02157|LIPP_RABIT;	Pancreatic triacylglycerol lipase OS=Oryctolagus cuniculus OX=9986 GN=PNLIP PE=2 SV=1;	PF00151.21	Lipase	Lipase
gene-LOC123760905	LOC123760905	uncharacterized LOC123760905	2.898	1.53508	0.0258848	0.647949	yes	up	6	6.84	1.12	1.09	0.88	0.6	4.65333	0.856667	------	------	------	------	------	------	------	------	------	------	------	------	------	------	------
gene-LOC123760906	LOC123760906	ankyrin repeat domain-containing protein 13C-like, transcript variant X1	4.283	2.09853	0.0119071	0.471948	yes	up	3.4	1.34	0.18	0.06	0.45	0.16	1.64	0.223333	GO:001602	CC:membrane;	K21437	ANKRD13	------	------	ENOG410XNMS	S:Function unknown	XP_042225667.1	ankyrin repeat domain-containing protein 13C-like [Homarus americanus]	sp|Q7ZUV0|AN13C_DANRE;	Ankyrin repeat domain-containing protein 13C OS=Danio rerio OX=7955 GN=ankrd13c PE=2 SV=1;	PF11904.10;PF12796.9;PF00023.32;PF13606.8;PF13637.8;PF13857.8	GPCR_chapero_1;Ank_2;Ank;Ank_3;Ank_4;Ank_5	GPCR-chaperone;Ankyrin repeats;Ankyrin repeat;Ankyrin repeat;Ankyrin repeats;Ankyrin repeats
gene-LOC123761037	LOC123761037	scoloptoxin SSD14-like, transcript variant X1	2.411	1.26985	0.0291269	0.684288	yes	up	17.59	18.26	6.44	2.47	7.47	1.92	14.0967	3.95333	------	------	K18592	GGT1_5, CD224	map00590;map00480;map00430	Arachidonic acid metabolism;Glutathione metabolism;Taurine and hypotaurine metabolism	COG0405	E:Amino acid transport and metabolism	XP_042208177.1	scoloptoxin SSD14-like isoform X2 [Homarus americanus]	sp|P0DPU3|TX14A_SCODE;	Scoloptoxin SSD14 OS=Scolopendra dehaani OX=2609776 PE=1 SV=1;	PF01019.23	G_glu_transpept	Gamma-glutamyltranspeptidase
gene-LOC123761059	LOC123761059	PPP2R1A-PPP2R2A-interacting phosphatase regulator 1-like, transcript variant X2	0.453	-1.14114	0.0330505	0.721921	yes	down	2.03	1.12	0.54	1.18	2.13	1.7	1.23	1.67	GO:000486	MF:protein serine/threonine phosphatase inhibitor activity;	------	------	------	------	ENOG410ZUHK	S:Function unknown	XP_037791653.1	LOW QUALITY PROTEIN: mucin-5AC-like [Penaeus monodon]	sp|Q9DB52|PBIR1_MOUSE;	P2R1A-PPP2R2A-interacting phosphatase regulator 1 OS=Mus musculus OX=10090 GN=Pabir1 PE=1 SV=1;	------	------	------
gene-LOC123761105	LOC123761105	vascular non-inflammatory molecule 3-like	0.419	-1.25416	0.0400161	0.758021	yes	down	82.83	68.44	40.63	85.2	181.3	46.09	63.9667	104.197	GO:0006807;GO:001678	BP:nitrogen compound metabolic process;MF:hydrolase activity;	K08069	VNN	map00770	Pantothenate and CoA biosynthesis	COG0388	S:Function unknown	KAG7170163.1	Vascular non-inflammatory molecule 2-like, partial [Homarus americanus]	sp|O95497|VNN1_HUMAN;	Pantetheinase OS=Homo sapiens OX=9606 GN=VNN1 PE=1 SV=2;	PF19018.2;PF00795.24	Vanin_C;CN_hydrolase	Vanin C-terminal domain;Carbon-nitrogen hydrolase
gene-LOC123761330	LOC123761330	uncharacterized LOC123761330	0.256	-1.96554	0.00137053	0.169079	yes	down	1.95	2.64	1.58	3.83	5.6	7.09	2.05667	5.50667	------	------	------	------	------	------	------	------	------	------	------	------	------	------	------
gene-LOC123761337	LOC123761337	lysine-specific demethylase lid-like, transcript variant X1	0.477	-1.06876	0.0290614	0.684288	yes	down	5.35	3.19	1.5	2.24	5.4	5.95	3.34667	4.53	GO:0032259;GO:0005634;GO:0051213;GO:0034647;GO:0003677;GO:0008168;GO:004687	BP:methylation;CC:nucleus;MF:dioxygenase activity;MF:histone demethylase activit;MF:DNA binding;MF:methyltransferase activity;MF:metal ion binding;	K11446	KDM5, JARID1	------	------	ENOG410XR9J	S:Function unknown	XP_042226658.1	lysine-specific demethylase 5A-like isoform X1 [Homarus americanus]	sp|P29375|KDM5A_HUMAN;	Lysine-specific demethylase 5A OS=Homo sapiens OX=9606 GN=KDM5A PE=1 SV=3;	PF08429.13;PF02373.24;PF01388.23;PF02928.18;PF00628.31;PF02375.19	PLU-1;JmjC;ARID;zf-C5HC2;PHD;JmjN	PLU-1-like protein;JmjC domain, hydroxylase;ARID/BRIGHT DNA binding domain;C5HC2 zinc finger;PHD-finger;jmjN domain
gene-LOC123761353	LOC123761353	uncharacterized LOC123761353	3.128	1.64531	0.0153201	0.539502	yes	up	7.89	2.44	2.01	0.69	1.23	0.46	4.11333	0.793333	GO:0016021;GO:000808	CC:integral component of membrane;MF:N-acetyltransferase activity;	------	------	------	------	ENOG4112A6B;COG0456;ENOG4112C7J	S:Function unknown;	XP_042226600.1	uncharacterized protein LOC121869348 isoform X1 [Homarus americanus]	------	------	PF00583.27;PF13673.9;PF13508.9	Acetyltransf_1;Acetyltransf_10;Acetyltransf_7	Acetyltransferase;Acetyltransferase;Acetyltransferase
gene-LOC123761355	LOC123761355	uncharacterized LOC123761355, transcript variant X1	0.222	-2.17398	0.00943681	0.423337	yes	down	0.41	0.42	0.35	1.91	0.62	0.61	0.393333	1.04667	------	------	------	------	------	------	------	------	XP_042226582.1	uncharacterized protein LOC121869340 [Homarus americanus]	------	------	------	------	------
gene-LOC123761402	LOC123761402	3-oxoacyl-[acyl-carrier-protein] reductase FabG-like	5.549	2.47212	0.0468823	0.780768	yes	up	1.22	1.92	0.07	0	0.14	0.22	1.07	0.12	GO:001649	MF:oxidoreductase activity;	K03793	PTR1	map00790;map01240	Folate biosynthesis;Biosynthesis of cofactors	COG1028	S:Function unknown	XP_042224396.1	3-oxoacyl-[acyl-carrier-protein] reductase FabG-like isoform X2 [Homarus americanus]	sp|P42556|PTR1_LEITA;	Pteridine reductase 1 OS=Leishmania tarentolae OX=5689 GN=PTR1 PE=1 SV=1;	PF13561.8;PF00106.27;PF08659.12	adh_short_C2;adh_short;KR	Enoyl;short chain dehydrogenase;KR domain
gene-LOC123761412	LOC123761412	uncharacterized LOC123761412	2.491	1.31651	0.0218216	0.614471	yes	up	19.74	11.21	2.24	1.38	3.52	2.72	11.0633	2.54	GO:001630	MF:kinase activity;	------	------	------	------	ENOG4111F08	T:Signal transduction mechanisms	XP_042224355.1	FAST kinase domain-containing protein 5, mitochondrial-like isoform X2 [Homarus americanus]	sp|Q7L8L6|FAKD5_HUMAN;	FAST kinase domain-containing protein 5, mitochondrial OS=Homo sapiens OX=9606 GN=FASTKD5 PE=1 SV=1;	PF08373.12	RAP	RAP domain
gene-LOC123761413	LOC123761413	tRNA (guanine-N(7)-)-methyltransferase-like, transcript variant X1	0.457	-1.12944	0.0437995	0.762853	yes	down	5.21	2.37	1.32	2.22	3.56	6.16	2.96667	3.98	GO:0005634;GO:0000049;GO:000817	CC:nucleus;MF:tRNA binding;MF:tRN;	K03439	trmB, METTL1, TRM8	------	------	COG0220	S:Function unknown	KAG7167655.1	tRNA (guanine-N(7)-)-methyltransferase-like [Homarus americanus]	sp|Q5XJ57|TRMB_DANRE;	tRNA;	PF02390.19	Methyltransf_4	Putative methyltransferase
gene-LOC123761567	LOC123761567	loricrin-like	28.773	4.84665	0.0141743	0.51873	yes	up	1.04	0.91	0.51	0	0	0	0.82	0	------	------	------	------	------	------	------	------	------	------	------	------	------	------	------
gene-LOC123761598	LOC123761598	lysoplasmalogenase-like, transcript variant X1	0.263	-1.92871	0.00345921	0.26461	yes	down	165.42	89.96	63.74	319.38	241.57	131.44	106.373	230.797	GO:001602	CC:integral component of membrane;	------	------	------	------	ENOG410ZQJ5	S:Function unknown	XP_042230462.1	lysoplasmalogenase-like [Homarus americanus]	sp|F1RMN2|TM86B_PIG;	Lysoplasmalogenase OS=Sus scrofa OX=9823 GN=TMEM86B PE=3 SV=1;	PF07947.16	YhhN	YhhN family
gene-LOC123761619	LOC123761619	major facilitator superfamily domain-containing protein 6-like, transcript variant X4	3.184	1.67068	0.0377992	0.746239	yes	up	4.41	7.75	1.76	0.15	0.8	2.12	4.64	1.02333	GO:0016021;GO:002285	CC:integral component of membrane;MF:transmembrane transporter activity;	------	------	------	------	ENOG410YMHR	G:Carbohydrate transport and metabolism	XP_042211650.1	major facilitator superfamily domain-containing protein 6-like [Homarus americanus]	sp|Q1LUQ4|MFD6A_DANRE;	Major facilitator superfamily domain-containing protein 6-A OS=Danio rerio OX=7955 GN=mfsd6a PE=3 SV=1;	PF12832.9;PF07690.18;PF03825.18	MFS_1_like;MFS_1;Nuc_H_symport	MFS_1 like family;Major Facilitator Superfamily;Nucleoside H+ symporter
gene-LOC123761634	LOC123761634	TPR-containing protein DDB_G0280363-like	3.518	1.81459	0.0122995	0.482572	yes	up	27.63	21.92	14.59	0.96	2.3	9.18	21.38	4.14667	------	------	------	------	------	------	------	------	------	------	------	------	PF15862.7	Coilin_N	Coilin N-terminus
gene-LOC123761654	LOC123761654	zinc finger CCHC domain-containing protein 10-like	0.174	-2.5247	0.00559334	0.340035	yes	down	227.08	51.45	8.45	358.57	105.14	147.4	95.66	203.703	------	------	------	------	------	------	------	------	------	------	------	------	PF15794.7	CCDC106	Coiled-coil domain-containing protein 106
gene-LOC123761662	LOC123761662	E3 ubiquitin-protein ligase TRIM9-like	3.34	1.73977	0.0183754	0.573526	yes	up	3.19	2.85	0.78	0.06	0.78	0.58	2.27333	0.473333	GO:0005737;GO:0005856;GO:000827	CC:cytoplasm;CC:cytoskeleton;MF:zinc ion binding;	K10649	TRIM9_67	------	------	ENOG410XQMV	S:Function unknown	XP_042220311.1	E3 ubiquitin-protein ligase TRIM9-like isoform X2 [Homarus americanus]	sp|Q91ZY8|TRIM9_RAT;	E3 ubiquitin-protein ligase TRIM9 OS=Rattus norvegicus OX=10116 GN=Trim9 PE=1 SV=1;	PF00622.30;PF00041.23;PF00643.26;PF00097.27	SPRY;fn3;zf-B_box;zf-C3HC4	SPRY domain;Fibronectin type III domain;B-box zinc finger;Zinc finger, C3HC4 type
gene-LOC123761685	LOC123761685	MAU2 chromatid cohesion factor homolog, transcript variant X1	2.26	1.17618	0.0459328	0.780707	yes	up	1.07	1.06	0.35	0.13	0.42	0.18	0.826667	0.243333	GO:0034088;GO:0007064;GO:0051301;GO:0032116;GO:0005654;GO:0000785;GO:000369	BP:maintenance of mitotic sister chromatid cohesion;BP:mitotic sister chromatid cohesion;BP:cell division;CC:SMC loading complex;CC:nucleoplasm;CC:chromatin;MF:double-stranded DNA binding;	K11266	MAU2	------	------	ENOG410XSAK	S:Function unknown	XP_042220018.1	MAU2 chromatid cohesion factor homolog [Homarus americanus]	sp|B4ZIX8|SCC4_XENLA;	MAU2 chromatid cohesion factor homolog OS=Xenopus laevis OX=8355 GN=mau2 PE=1 SV=1;	PF10345.11;PF13424.8	Cohesin_load;TPR_12	Cohesin loading factor;Tetratricopeptide repeat
gene-LOC123761686	LOC123761686	nucleolar protein 4-like	9.358	3.2262	0.00986188	0.431578	yes	up	1.76	1.02	0.32	0.09	0.09	0	1.03333	0.06	------	------	------	------	------	------	ENOG411245F	S:Function unknown	XP_042873687.1	nucleolar protein 4-like [Penaeus japonicus]	sp|P60954|NOL4_MOUSE;	Nucleolar protein 4 OS=Mus musculus OX=10090 GN=Nol4 PE=2 SV=2;	------	------	------
gene-LOC123761703	LOC123761703	uncharacterized LOC123761703	3.245	1.69808	0.0404757	0.758021	yes	up	1.89	2.75	0.74	0.09	0.92	0.24	1.79333	0.416667	------	------	------	------	------	------	------	------	KAG7170098.1	hypothetical protein Hamer_G012332 [Homarus americanus]	------	------	------	------	------
gene-LOC123761713	LOC123761713	solute carrier family 35 member E2A-like, transcript variant X1	2.407	1.26733	0.0390685	0.752414	yes	up	20.21	6.77	2.27	1.3	2.52	2.87	9.75	2.23	GO:001602	CC:integral component of membrane;	K15284	SLC35E2	------	------	ENOG410XP1S	S:Function unknown	XP_042213912.1	solute carrier family 35 member E2A-like isoform X4 [Homarus americanus]	sp|Q8C811|S35E2_MOUSE;	Solute carrier family 35 member E2A OS=Mus musculus OX=10090 GN=Slc35e2a PE=2 SV=1;	PF03151.18;PF00892.22;PF08449.13	TPT;EamA;UAA	Triose-phosphate Transporter family;EamA-like transporter family;UAA transporter family
gene-LOC123761731	LOC123761731	uncharacterized LOC123761731	4.652	2.21796	0.00110672	0.150562	yes	up	11.51	8.43	2.44	0.24	2.41	0.78	7.46	1.14333	------	------	------	------	------	------	------	------	XP_042219995.1	uncharacterized protein LOC121864896 [Homarus americanus]	------	------	------	------	------
gene-LOC123761735	LOC123761735	interleukin enhancer-binding factor 3-like	9.827	3.29679	0.048781	0.790424	yes	up	0.1	0.44	0.06	0	0.05	0	0.2	0.0166667	------	------	------	------	------	------	------	------	XP_027215314.1	uncharacterized protein LOC113808178 [Penaeus vannamei]	------	------	------	------	------
gene-LOC123761736	LOC123761736	rab11 family-interacting protein 4-like	2.531	1.33996	0.048017	0.789315	yes	up	54.33	40.83	5.12	4.41	17.01	6.59	33.4267	9.33667	GO:001602	CC:membrane;	K12485	RAB11FIP3_4	map04144	Endocytosis	ENOG4111K32	S:Function unknown	XP_042220006.1	rab11 family-interacting protein 4-like isoform X2 [Homarus americanus]	sp|Q3LGD4|RFP4A_DANRE;	Rab11 family-interacting protein 4A OS=Danio rerio OX=7955 GN=rab11fip4a PE=2 SV=1;	PF09457.12	RBD-FIP	FIP domain
gene-LOC123761741	LOC123761741	adenosine kinase-like	3.697	1.88648	0.00863804	0.40492	yes	up	1.27	0.42	0.13	0.04	0.16	0.09	0.606667	0.0966667	GO:0016773;GO:001630	MF:phosphotransferase activity, alcohol group as acceptor;MF:kinase activity;	K00856	ADK, adoK	map01232;map00230	Nucleotide metabolism;Purine metabolism	COG0524	G:Carbohydrate transport and metabolism	KAG7169980.1	Adenosine kinase-like [Homarus americanus]	sp|O49923|ADK_PHYPA;	Adenosine kinase OS=Physcomitrium patens OX=3218 GN=ADK PE=2 SV=1;	PF00294.26	PfkB	pfkB family carbohydrate kinase
gene-LOC123761742	LOC123761742	neurexin-4-like, transcript variant X2	2.99	1.58038	0.0253466	0.647688	yes	up	10.32	3.45	12.46	9.46	1.56	1.87	8.74333	4.29667	GO:0016021;GO:0000287;GO:000889	CC:integral component of membrane;MF:magnesium ion binding;MF:holo-[acyl-carrier-protein] synthase activity;	K07380	CNTNAP2	map04514	Cell adhesion molecules	ENOG410XPHG	S:Function unknown	XP_042220112.1	neurexin-4-like isoform X2 [Homarus americanus]	sp|Q94887|NRX4_DROME;	Neurexin-4 OS=Drosophila melanogaster OX=7227 GN=Nrx-IV PE=1 SV=2;	PF02210.26;PF00054.25;PF00754.27;PF13385.8;PF00008.29	Laminin_G_2;Laminin_G_1;F5_F8_type_C;Laminin_G_3;EGF	Laminin G domain;Laminin G domain;F5/8 type C domain;Concanavalin A-like lectin/glucanases superfamily;EGF-like domain
gene-LOC123761746	LOC123761746	uncharacterized LOC123761746	3.207	1.68142	0.017388	0.562799	yes	up	4.75	10.03	1.31	1.1	0.77	0.79	5.36333	0.886667	------	------	------	------	------	------	ENOG410Z61J;ENOG4111ZWA	S:Function unknown;	XP_042880050.1	uncharacterized protein LOC122258296 [Penaeus japonicus]	------	------	PF16033.7	DUF4789	Domain of unknown function
gene-LOC123762036	LOC123762036	ceramide glucosyltransferase-like, transcript variant X1	4.19	2.0668	0.00432153	0.297188	yes	up	32.31	30.09	4.91	0.57	5.05	4.93	22.4367	3.51667	GO:0006665;GO:0016021;GO:0102769;GO:000812	BP:sphingolipid metabolic process;CC:integral component of membrane;MF:dihydroceramide glucosyltransferase activity;MF:ceramide glucosyltransferase activity;	K00720	UGCG	map00600	Sphingolipid metabolism	COG1215	M:Cell wall/membrane/envelope biogenesis	XP_042214779.1	ceramide glucosyltransferase-like isoform X1 [Homarus americanus]	sp|Q5BL38|CEGT_XENTR;	Ceramide glucosyltransferase OS=Xenopus tropicalis OX=8364 GN=ugcg PE=2 SV=1;	PF13506.8;PF13641.8;PF13632.8	Glyco_transf_21;Glyco_tranf_2_3;Glyco_trans_2_3	Glycosyl transferase family 21;Glycosyltransferase like family 2;Glycosyl transferase family group 2
gene-LOC123762039	LOC123762039	probable magnesium transporter NIPA1, transcript variant X4	2.96	1.56553	0.00812296	0.394058	yes	up	7.95	5.36	1.41	0.56	1.85	0.7	4.90667	1.03667	GO:0016021;GO:001509	CC:integral component of membrane;MF:magnesium ion transmembrane transporter activity;	K22733	NIPA, SLC57A2S	------	------	ENOG410XNR8	S:Function unknown	XP_042214785.1	magnesium transporter NIPA2-like [Homarus americanus]	sp|Q3SWX0|NIPA2_BOVIN;	Magnesium transporter NIPA2 OS=Bos taurus OX=9913 GN=NIPA2 PE=2 SV=1;	PF05653.16	Mg_trans_NIPA	Magnesium transporter NIPA
gene-LOC123762112	LOC123762112	ceramide-1-phosphate transfer protein-like	12.646	3.6606	5.99863e-07	0.00103235	yes	up	40.01	7.92	9.07	0.25	1.11	1.39	19	0.916667	GO:0005737;GO:012001	CC:cytoplasm;MF:lipid transfer activity;	------	------	------	------	ENOG4111NKT	U:Intracellular trafficking, secretion, and vesicular transport	XP_037788137.1	ceramide-1-phosphate transfer protein-like [Penaeus monodon]	sp|Q5XIS2|CPTP_RAT;	Ceramide-1-phosphate transfer protein OS=Rattus norvegicus OX=10116 GN=Cptp PE=2 SV=1;	PF08718.13	GLTP	Glycolipid transfer protein
gene-LOC123762127	LOC123762127	uncharacterized LOC123762127	3.489	1.80289	0.0457998	0.780707	yes	up	1.01	1.11	0.68	0.23	0.13	0.15	0.933333	0.17	------	------	K03098	APOD	------	------	COG3040	M:Cell wall/membrane/envelope biogenesis	XP_042214706.1	uncharacterized protein LOC121861189 isoform X4 [Homarus americanus]	------	------	PF00061.25	Lipocalin	Lipocalin / cytosolic fatty-acid binding protein family
gene-LOC123762147	LOC123762147	snaclec bitiscetin subunit alpha-like, transcript variant X1	0.204	-2.29207	0.0195636	0.591601	yes	down	0.35	0.08	0.11	0.71	0.22	0.44	0.18	0.456667	GO:003024	MF:carbohydrate binding;	K10058	CLEC4D, MCL, CD368	map04625	C-type lectin receptor signaling pathway	ENOG41123NI;ENOG410XPJ1;ENOG410YTFW	U:Intracellular trafficking, secretion, and vesicular transport;S:Function unknown;U:Intracellular trafficking, secretion, and vesicular transport	AYD41573.1	C-type lectin-like protein, partial [Procambarus clarkii]	sp|Q8WXI8|CLC4D_HUMAN;	C-type lectin domain family 4 member D OS=Homo sapiens OX=9606 GN=CLEC4D PE=1 SV=2;	PF00059.23	Lectin_C	Lectin C-type domain
gene-LOC123762245	LOC123762245	teneurin-m-like	0.315	-1.66449	0.0197362	0.591601	yes	down	0.67	0.38	0.1	0.24	1.73	0.45	0.383333	0.806667	GO:001602	CC:membrane;	K24473	TENM, ODZ	------	------	ENOG410XQQD	S:Function unknown	KAG7155572.1	Teneurin-m-like 2 [Homarus americanus]	sp|O61307|TENM_DROME;	Teneurin-m OS=Drosophila melanogaster OX=7227 GN=Ten-m PE=1 SV=2;	PF15636.8;PF05593.16;PF07974.15	Tox-GHH;RHS_repeat;EGF_2	GHH signature containing HNH/Endo VII superfamily nuclease toxin;RHS Repeat;EGF-like domain
gene-LOC123762276	LOC123762276	gamma-butyrobetaine dioxygenase-like	0.361	-1.46955	0.0150519	0.536722	yes	down	208.72	131.29	167.54	238.89	383.55	473.49	169.183	365.31	------	------	K00471	BBOX1	map00310	Lysine degradation	COG2175	Q:Secondary metabolites biosynthesis, transport and catabolism	XP_042238629.1	gamma-butyrobetaine dioxygenase-like [Homarus americanus]	sp|P80193|BODG_PSESK;	Gamma-butyrobetaine dioxygenase OS=Pseudomonas sp.;	PF06155.14	GBBH-like_N	Gamma-butyrobetaine hydroxylase-like, N-terminal
gene-LOC123762294	LOC123762294	uncharacterized LOC123762294, transcript variant X1	6.109	2.61103	0.0138589	0.511675	yes	up	92.56	17.01	69.49	0.55	26.79	2.36	59.6867	9.9	GO:000552	MF:GTP binding;	------	------	------	------	ENOG410ZHK4	S:Function unknown	XP_042873316.1	uncharacterized protein LOC122253939 [Penaeus japonicus]	------	------	PF01926.25;PF03193.18;PF04548.18;PF00437.22	MMR_HSR1;RsgA_GTPase;AIG1;T2SSE	50S ribosome-binding GTPase;RsgA GTPase;AIG1 family;Type II/IV secretion system protein
gene-LOC123762338	LOC123762338	-	5.368	2.42451	0.00242522	0.228226	yes	up	5.1	4.38	0.33	0.17	0.74	0.46	3.27	0.456667	GO:0006471;GO:0006302;GO:0005634;GO:0016021;GO:000395	BP:protein ADP-ribosylation;BP:double-strand break repair;CC:nucleus;CC:integral component of membrane;MF:NAD+ ADP-ribosyltransferase activity;	K10798	PARP2_3_4	map04212;map04210;map03410	Longevity regulating pathway - worm;Apoptosis;Base excision repair	ENOG410XP18	S:Function unknown	XP_042205495.1	protein mono-ADP-ribosyltransferase PARP3-like [Homarus americanus]	sp|Q9Y6F1|PARP3_HUMAN;	Protein mono-ADP-ribosyltransferase PARP3 OS=Homo sapiens OX=9606 GN=PARP3 PE=1 SV=4;	------	------	------
gene-LOC123762379	LOC123762379	uncharacterized LOC123762379	0.174	-2.52496	8.27823e-05	0.0313971	yes	down	311.8	162.17	66.52	411.94	466.5	275.73	180.163	384.723	------	------	------	------	------	------	------	------	------	------	------	------	------	------	------
gene-LOC123762407	LOC123762407	uncharacterized LOC123762407	4.617	2.20711	0.0323043	0.719432	yes	up	8.24	33.15	1.23	2.33	2.2	0.27	14.2067	1.6	------	------	------	------	------	------	------	------	XP_042236546.1	location of vulva defective 1-like isoform X2 [Homarus americanus]	------	------	------	------	------
gene-LOC123762543	LOC123762543	uncharacterized LOC123762543, transcript variant X1	0.315	-1.66722	0.0115846	0.46472	yes	down	0.42	0.62	0.12	0.57	1.1	0.77	0.386667	0.813333	GO:000827	MF:zinc ion binding;	------	------	------	------	------	------	KAG7169604.1	Sperm acrosomal protein-1-like 3, partial [Homarus americanus]	------	------	PF00643.26	zf-B_box	B-box zinc finger
gene-LOC123762593	LOC123762593	myc proto-oncogene protein-like, transcript variant X1	0.302	-1.7283	0.0169136	0.560774	yes	down	1.4	0.59	0.19	1.13	2.44	0.49	0.726667	1.35333	GO:0006357;GO:0003700;GO:0003677;GO:0046983;GO:0000978;GO:000098	BP:regulation of transcription from RNA polymerase II promoter;MF:transcription factor activity, sequence-specific DNA binding;MF:DNA binding;MF:protein dimerization activity;MF:RNA polymerase II core promoter proximal region sequence-specific DNA binding;MF:RNA polymerase II transcription factor activity, sequence-specific DNA binding;	K09109;K04377	NMYC, MYCN;MYC	map04110;map05166;map05216;map05210;map05163;map04390;map04391;map04350;map04010;map04012;map04218;map05167;map04310;map05160;map05161;map05132;map05225;map05224;map05226;map05221;map05220;map05222;map05207;map05206;map05205;map05202;map05200;map04550;map05219;map05169;map05213;map04919;map04630;map05230;map04151	Cell cycle;Human T-cell leukemia virus 1 infection;Thyroid cancer;Colorectal cancer;Human cytomegalovirus infection;Hippo signaling pathway;Hippo signaling pathway - fly;TGF-beta signaling pathway;MAPK signaling pathway;ErbB signaling pathway;Cellular senescence;Kaposi sarcoma-associated herpesvirus infection;Wnt signaling pathway;Hepatitis C;Hepatitis B;Salmonella infection;Hepatocellular carcin…	ENOG41124WE;ENOG41105VW	S:Function unknown;	XP_042204360.1	N-myc protein-like [Homarus americanus]	sp|P24793|MYCN_XENLA;	N-myc protein OS=Xenopus laevis OX=8355 GN=mycn PE=2 SV=1;	PF00010.28	HLH	Helix-loop-helix DNA-binding domain
gene-LOC123762604	LOC123762604	uncharacterized LOC123762604	0.243	-2.04052	0.0029718	0.25476	yes	down	34.72	21.25	7.14	63.85	31.93	32.82	21.0367	42.8667	------	------	------	------	------	------	------	------	XP_027229494.1	uncharacterized protein LOC113821215 [Penaeus vannamei]	------	------	------	------	------
gene-LOC123762605	LOC123762605	uncharacterized LOC123762605	0.116	-3.10701	0.000183993	0.0466841	yes	down	120.56	99.64	27.03	300.08	1022.46	54.78	82.41	459.107	------	------	------	------	------	------	------	------	XP_027229494.1	uncharacterized protein LOC113821215 [Penaeus vannamei]	------	------	------	------	------
gene-LOC123762608	LOC123762608	uncharacterized LOC123762608, transcript variant X1	0.099	-3.34283	0.00190056	0.208661	yes	down	21.16	16.38	0.64	40.28	183.15	3.45	12.7267	75.6267	------	------	------	------	------	------	------	------	XP_042239746.1	uncharacterized protein LOC121877880 [Homarus americanus]	------	------	------	------	------
gene-LOC123762609	LOC123762609	uncharacterized LOC123762609	0.068	-3.88231	1.29485e-06	0.0018007	yes	down	52.25	30.12	11.17	169.99	691.67	44.71	31.18	302.123	------	------	------	------	------	------	------	------	XP_042239746.1	uncharacterized protein LOC121877880 [Homarus americanus]	------	------	------	------	------
gene-LOC123762613	LOC123762613	oplophorus-luciferin 2-monooxygenase non-catalytic subunit-like	0.333	-1.58613	0.0200068	0.59254	yes	down	5.62	7.46	7.83	14.39	14.4	20.29	6.97	16.36	------	------	------	------	------	------	COG4886	S:Function unknown	XP_042212961.1	oplophorus-luciferin 2-monooxygenase non-catalytic subunit-like [Homarus americanus]	sp|Q9GV46|LUCB_OPLGR;	Oplophorus-luciferin 2-monooxygenase non-catalytic subunit OS=Oplophorus gracilirostris OX=727944 PE=1 SV=1;	PF13855.8;PF12799.9;PF13306.8	LRR_8;LRR_4;LRR_5	Leucine rich repeat;Leucine Rich repeats;BspA type Leucine rich repeat region
gene-LOC123762624	LOC123762624	uncharacterized LOC123762624	0.369	-1.43754	0.0258135	0.647688	yes	down	94.38	72.37	45.39	106.79	243.28	50	70.7133	133.357	------	------	------	------	------	------	------	------	XP_042235181.1	uncharacterized protein LOC121874906 [Homarus americanus]	------	------	------	------	------
gene-LOC123762635	LOC123762635	organic cation transporter protein-like, transcript variant X1	0.291	-1.78269	0.041547	0.758021	yes	down	0.31	0.09	0.06	0.3	0.38	0.2	0.153333	0.293333	------	------	------	------	------	------	ENOG410XR6G	G:Carbohydrate transport and metabolism	XP_037795888.1	organic cation transporter protein-like isoform X3 [Penaeus monodon]	sp|Q9VCA2|ORCT_DROME;	Organic cation transporter protein OS=Drosophila melanogaster OX=7227 GN=Orct PE=1 SV=1;	PF00083.26;PF07690.18	Sugar_tr;MFS_1	Sugar;Major Facilitator Superfamily
gene-LOC123762639	LOC123762639	uncharacterized LOC123762639	0.359	-1.47815	0.046619	0.780707	yes	down	0.33	0.08	0.08	0.15	0.46	0.26	0.163333	0.29	GO:0005576;GO:000486	CC:extracellular region;MF:serine-type endopeptidase inhibitor activity;	------	------	------	------	ENOG410Z8EY	S:Function unknown	AYD41584.1	pacifastin light chain-like protein serine proteinase inhibitor, partial [Procambarus clarkii]	------	------	------	------	------
gene-LOC123762660	LOC123762660	uridine phosphorylase 1-like, transcript variant X1	4.951	2.3076	0.00921508	0.416375	yes	up	17.18	4.5	0.66	0.16	1.52	0.96	7.44667	0.88	GO:0009166;GO:0009116;GO:0005737;GO:000485	BP:nucleotide catabolic process;BP:nucleoside metabolic process;CC:cytoplasm;MF:uridine phosphorylase activity;	K00757	udp, UPP	map00240;map01232;map00983	Pyrimidine metabolism;Nucleotide metabolism;Drug metabolism - other enzymes	COG2820	F:Nucleotide transport and metabolism	XP_042235123.1	uridine phosphorylase 1-like isoform X1 [Homarus americanus]	sp|P52624|UPP1_MOUSE;	Uridine phosphorylase 1 OS=Mus musculus OX=10090 GN=Upp1 PE=1 SV=2;	PF01048.22	PNP_UDP_1	Phosphorylase superfamily
gene-LOC123762678	LOC123762678	uncharacterized LOC123762678, transcript variant X1	2.748	1.45843	0.0448008	0.775556	yes	up	5.26	2.44	0.37	0.21	1.13	0.39	2.69	0.576667	GO:0009116;GO:000382	BP:nucleoside metabolic process;MF:catalytic activity;	------	------	------	------	COG0775	F:Nucleotide transport and metabolism	XP_042206746.1	uncharacterized protein LOC121855722 isoform X1 [Homarus americanus]	------	------	PF01048.22	PNP_UDP_1	Phosphorylase superfamily
gene-LOC123762700	LOC123762700	solute carrier family 43 member 3-like, transcript variant X1	3.657	1.87058	0.0369892	0.746087	yes	up	3.15	3.28	0.46	0.05	0.19	0.92	2.29667	0.386667	GO:001602	CC:integral component of membrane;	K08230	SLC43A3	------	------	ENOG410XS1N;ENOG410XSRN	U:Intracellular trafficking, secretion, and vesicular transport;	XP_042868788.1	solute carrier family 43 member 3-like [Penaeus japonicus]	------	------	PF07690.18	MFS_1	Major Facilitator Superfamily
gene-LOC123762718	LOC123762718	low-density lipoprotein receptor-related protein 4-like	0.35	-1.51602	0.0309294	0.696246	yes	down	3898.21	2647.98	3276.74	7805.46	8893.35	3309.57	3274.31	6669.46	------	------	------	------	------	------	------	------	XP_042235196.1	low-density lipoprotein receptor-like [Homarus americanus]	------	------	PF00057.20	Ldl_recept_a	Low-density lipoprotein receptor domain class A
gene-LOC123762740	LOC123762740	leucine-rich melanocyte differentiation-associated protein-like	0.04	-4.65155	0.00265395	0.240702	yes	down	7.96	0.04	0	0	1.12	0.12	2.66667	0.413333	------	------	K24399	LRMDA	------	------	COG4886	S:Function unknown	XP_042239581.1	leucine-rich melanocyte differentiation-associated protein-like isoform X2 [Homarus americanus]	sp|Q9D9B4|LRMDA_MOUSE;	Leucine-rich melanocyte differentiation-associated protein OS=Mus musculus OX=10090 GN=Lrmda PE=1 SV=1;	PF14580.8;PF12799.9;PF13855.8	LRR_9;LRR_4;LRR_8	Leucine-rich repeat;Leucine Rich repeats;Leucine rich repeat
gene-LOC123762823	LOC123762823	uncharacterized LOC123762823	0.307	-1.70158	0.00861822	0.40492	yes	down	13.5	5.89	3.16	16.4	10.42	11.06	7.51667	12.6267	------	------	------	------	------	------	------	------	XP_027229494.1	uncharacterized protein LOC113821215 [Penaeus vannamei]	------	------	------	------	------
gene-LOC123762824	LOC123762824	uncharacterized LOC123762824	0.078	-3.67935	0.00209868	0.210231	yes	down	1.72	4.67	0.22	2.03	61.89	1.08	2.20333	21.6667	------	------	------	------	------	------	------	------	XP_042239746.1	uncharacterized protein LOC121877880 [Homarus americanus]	------	------	------	------	------
gene-LOC123762950	LOC123762950	uncharacterized LOC123762950	11.045	3.46534	0.00232483	0.225562	yes	up	11.2	73.88	144.33	0.96	3.03	19.5	76.47	7.83	------	------	------	------	------	------	------	------	------	------	------	------	------	------	------
gene-LOC123762961	LOC123762961	synaptotagmin-15-like, transcript variant X1	0.261	-1.93954	0.0216704	0.613105	yes	down	0.48	1.07	0.23	0.99	3.55	0.28	0.593333	1.60667	------	------	K19914	SYT15	------	------	ENOG4111MJX;ENOG410XRME	S:Function unknown;	XP_042225212.1	synaptotagmin-15-like isoform X2 [Homarus americanus]	sp|Q9BQS2|SYT15_HUMAN;	Synaptotagmin-15 OS=Homo sapiens OX=9606 GN=SYT15 PE=1 SV=3;	PF00168.32	C2	C2 domain
gene-LOC123763001	LOC123763001	pre-mRNA 3' end processing protein WDR33-like	0.388	-1.36534	0.033927	0.730862	yes	down	4.33	3.67	4.29	7.12	8.73	8.08	4.09667	7.97667	------	------	K23308	NUFIP1	------	------	ENOG4111GKG	S:Function unknown	XP_042212825.1	pre-mRNA 3' end processing protein WDR33-like [Homarus americanus]	------	------	------	------	------
gene-LOC123763016	LOC123763016	uncharacterized LOC123763016, transcript variant X3	4.369	2.12731	0.0209207	0.600558	yes	up	300.96	132.81	35.02	0.85	47.38	23.95	156.263	24.06	------	------	------	------	------	------	------	------	XP_042241755.1	uncharacterized protein LOC121879224 [Homarus americanus]	------	------	------	------	------
gene-LOC123763067	LOC123763067	uncharacterized LOC123763067, transcript variant X1	5.099	2.35025	0.0253449	0.647688	yes	up	4.74	5.7	2.36	0.45	1.33	0	4.26667	0.593333	------	------	------	------	------	------	------	------	XP_042206062.1	uncharacterized protein LOC121855241 [Homarus americanus]	------	------	------	------	------
gene-LOC123763173	LOC123763173	abhydrolase domain-containing protein 2-like	3.814	1.93114	0.00497718	0.319458	yes	up	29.05	9.02	2.03	0.87	3.55	1.5	13.3667	1.97333	GO:001678	MF:hydrolase activity;	K13697	ABHD2	------	------	COG0429	S:Function unknown	XP_042223424.1	abhydrolase domain-containing protein 2-like isoform X1 [Homarus americanus]	sp|Q24093|ABHD2_DROME;	Abhydrolase domain-containing protein 2 OS=Drosophila melanogaster OX=7227 GN=Hydr2 PE=2 SV=2;	PF00561.22;PF12146.10;PF12697.9	Abhydrolase_1;Hydrolase_4;Abhydrolase_6	alpha/beta hydrolase fold;Serine aminopeptidase, S33;Alpha/beta hydrolase family
gene-LOC123763177	LOC123763177	guanine nucleotide exchange factor for Rab-3A-like, transcript variant X1	2.452	1.29386	0.0397759	0.757739	yes	up	6.84	5.49	1.49	0.58	2.47	0.65	4.60667	1.23333	GO:000508	MF:guanyl-nucleotide exchange factor activity;	K16779	RAB3IP, RABIN8	------	------	ENOG410XPSY	S:Function unknown	XP_042214569.1	guanine nucleotide exchange factor for Rab-3A-like [Homarus americanus]	sp|Q8TBN0|R3GEF_HUMAN;	Guanine nucleotide exchange factor for Rab-3A OS=Homo sapiens OX=9606 GN=RAB3IL1 PE=1 SV=1;	PF06428.13;PF05483.14	Sec2p;SCP-1	GDP/GTP exchange factor Sec2p;Synaptonemal complex protein 1
gene-LOC123763235	LOC123763235	collagen alpha-1(IX) chain-like, transcript variant X2	0.239	-2.06244	0.0358015	0.740375	yes	down	1.65	0.19	0.09	0.29	3.94	0.56	0.643333	1.59667	------	------	K08131	COL9A	map05165;map04510;map04512;map04974;map04151	Human papillomavirus infection;Focal adhesion;ECM-receptor interaction;Protein digestion and absorption;PI3K-Akt signaling pathway	ENOG410XS0A;ENOG410XP9S;ENOG410Y4B3	S:Function unknown;O:Posttranslational modification, protein turnover, chaperones	XP_042861608.1	collagen alpha-2(IX) chain-like isoform X5 [Penaeus japonicus]	sp|P20849|CO9A1_HUMAN;	Collagen alpha-;	PF01391.20	Collagen	Collagen triple helix repeat
gene-LOC123763296	LOC123763296	nucleolar protein 4-like	4.819	2.26868	0.00413603	0.290823	yes	up	2.73	1.41	0.42	0.17	0.31	0.05	1.52	0.176667	------	------	------	------	------	------	ENOG410YIBB	S:Function unknown	ROT73321.1	putative nucleolar protein 4-like isoform X1 [Penaeus vannamei]	sp|Q6DIB4|NOL4L_MOUSE;	Nucleolar protein 4-like OS=Mus musculus OX=10090 GN=Nol4l PE=2 SV=1;	------	------	------
gene-LOC123763299	LOC123763299	dachshund homolog 1-like, transcript variant X1	0.308	-1.70034	0.0135218	0.505191	yes	down	0.9	0.27	0.13	0.74	0.95	0.63	0.433333	0.773333	------	------	------	------	------	------	ENOG4111FAG	S:Function unknown	XP_042209786.1	dachshund homolog 1-like isoform X2 [Homarus americanus]	sp|Q9UI36|DACH1_HUMAN;	Dachshund homolog 1 OS=Homo sapiens OX=9606 GN=DACH1 PE=1 SV=4;	PF02437.19	Ski_Sno	SKI/SNO/DAC family
gene-LOC123763419	LOC123763419	uncharacterized LOC123763419	0.246	-2.02123	0.00378804	0.275646	yes	down	1.01	0.83	0.24	0.97	3.25	1.36	0.693333	1.86	------	------	------	------	------	------	------	------	------	------	------	------	------	------	------
gene-LOC123763456	LOC123763456	substance-K receptor-like	0.182	-2.45945	0.00249245	0.232803	yes	down	0.09	0.17	0.07	0.19	0.96	0.28	0.11	0.476667	GO:0016021;GO:000493	CC:integral component of membrane;MF:G-protein coupled receptor activity;	K08375;K04224	NPFFR2;TACR3	map04080;map04020	Neuroactive ligand-receptor interaction;Calcium signaling pathway	ENOG410XSC5	S:Function unknown	XP_042237433.1	substance-K receptor-like [Homarus americanus]	sp|Q9TUP7|OX2R_CANLF;	Orexin receptor type 2 OS=Canis lupus familiaris OX=9615 GN=HCRTR2 PE=1 SV=1;	PF00001.23;PF10324.11;PF10320.11;PF10328.11	7tm_1;7TM_GPCR_Srw;7TM_GPCR_Srsx;7TM_GPCR_Srx	7 transmembrane receptor;Serpentine type 7TM GPCR chemoreceptor Srw;Serpentine type 7TM GPCR chemoreceptor Srsx;Serpentine type 7TM GPCR chemoreceptor Srx
gene-LOC123763500	LOC123763500	zinc finger CCCH domain-containing protein 11A-like	0.483	-1.05072	0.0427082	0.758021	yes	down	11.34	9.54	5.51	10.76	13.48	11.2	8.79667	11.8133	GO:004687	MF:metal ion binding;	K22415	ZC3H11	------	------	ENOG4111NDE;ENOG4111TYB;ENOG41101ZI	S:Function unknown;	XP_042221407.1	zinc finger CCCH domain-containing protein 11A-like [Homarus americanus]	sp|Q5ZJJ1|ZC11A_CHICK;	Zinc finger CCCH domain-containing protein 11A OS=Gallus gallus OX=9031 GN=ZC3H11A PE=2 SV=1;	PF15663.7	zf-CCCH_3	Zinc-finger containing family
gene-LOC123763542	LOC123763542	uncharacterized LOC123763542	0.114	-3.1333	0.00277475	0.248062	yes	down	0.04	0.04	0.02	0.13	0.49	0.09	0.0333333	0.236667	GO:0045892;GO:0005737;GO:0005634;GO:004698	BP:negative regulation of transcription, DNA-templated;CC:cytoplasm;CC:nucleus;MF:protein dimerization activity;	K17696	EMC	map04350	TGF-beta signaling pathway	------	------	XP_042235303.1	DNA-binding protein inhibitor ID-2-A-like [Homarus americanus]	------	------	PF00010.28	HLH	Helix-loop-helix DNA-binding domain
gene-LOC123763546	LOC123763546	pinin-like, transcript variant X1	3.13	1.64631	0.0391356	0.752414	yes	up	34.26	15.56	2.65	0.86	8.17	1.5	17.49	3.51	GO:0008380;GO:0006397;GO:0016607;GO:0005634;GO:0030057;GO:0005681;GO:000367	BP:RNA splicing;BP:mRNA processing;CC:nuclear speck;CC:nucleus;CC:desmosome;CC:spliceosomal complex;MF:DNA binding;	K13114	PNN	map03013;map03015	Nucleocytoplasmic transport;mRNA surveillance pathway	ENOG4110W63	S:Function unknown	XP_042213230.1	pinin-like [Homarus americanus]	sp|Q9H307|PININ_HUMAN;	Pinin OS=Homo sapiens OX=9606 GN=PNN PE=1 SV=5;	PF04696.15	Pinin_SDK_memA	pinin/SDK/memA/ protein conserved region
gene-LOC123763552	LOC123763552	tripartite motif-containing protein 65-like	0.211	-2.24199	0.0222312	0.621085	yes	down	0.95	0.22	0.4	1.2	3.8	0.29	0.523333	1.76333	------	------	------	------	------	------	------	------	KAG7171574.1	Tripartite motif-containing protein 59-like 1 [Homarus americanus]	sp|Q8BFW4|TRI65_MOUSE;	Tripartite motif-containing protein 65 OS=Mus musculus OX=10090 GN=Trim65 PE=1 SV=1;	PF13639.8;PF13920.8;PF14634.8;PF13445.8;PF00097.27;PF13923.8;PF14447.8;PF14570.8;PF16685.7	zf-RING_2;zf-C3HC4_3;zf-RING_5;zf-RING_UBOX;zf-C3HC4;zf-C3HC4_2;Prok-RING_4;zf-RING_4;zf-RING_10	Ring finger domain;Zinc finger, C3HC4 type;zinc-RING finger domain;RING-type zinc-finger;Zinc finger, C3HC4 type;Zinc finger, C3HC4 type;Prokaryotic RING finger family 4;RING/Ubox like zinc-binding domain;zinc RING finger of MSL2
gene-LOC123763634	LOC123763634	zinc finger protein 28-like, transcript variant X1	3.375	1.75474	0.0316754	0.711759	yes	up	1.36	2.08	0.31	0.06	0.61	0.14	1.25	0.27	GO:000563	CC:nucleus;	K09191	GTF3A	------	------	COG5048	S:Function unknown	XP_042217333.1	transcription factor IIIA-like [Homarus americanus]	sp|Q59KL6|TF3A_CANAL;	Transcription factor IIIA OS=Candida albicans;	PF00096.28;PF13465.8;PF13894.8;PF13912.8	zf-C2H2;zf-H2C2_2;zf-C2H2_4;zf-C2H2_6	Zinc finger, C2H2 type;Zinc-finger double domain;C2H2-type zinc finger;C2H2-type zinc finger
gene-LOC123763642	LOC123763642	ETS translocation variant 5-like, transcript variant X1	3.307	1.72573	0.0167017	0.55964	yes	up	1.78	2.73	0.9	0.48	0.26	0.23	1.80333	0.323333	GO:0030154;GO:0006366;GO:0050673;GO:0006357;GO:0030855;GO:0005634;GO:0043565;GO:0003700;GO:000098	BP:cell differentiation;BP:transcription from RNA polymerase II promoter;BP:epithelial cell proliferation;BP:regulation of transcription from RNA polymerase II promoter;BP:epithelial cell differentiation;CC:nucleus;MF:sequence-specific DNA binding;MF:transcription factor activity, sequence-specific DNA binding;MF:RNA polymerase II transcription factor activity, sequence-specific DNA binding;	K17102;K17101	EHF;ELF5	map04917	Prolactin signaling pathway	ENOG4111K4J	K:Transcription	XP_042217317.1	ETS translocation variant 5-like [Homarus americanus]	sp|Q32LN0|EHF_BOVIN;	ETS homologous factor OS=Bos taurus OX=9913 GN=EHF PE=2 SV=1;	PF00178.24;PF00651.33	Ets;BTB	Ets-domain;BTB/POZ domain
gene-LOC123763652	LOC123763652	cytochrome b5-like	26.576	4.73207	0.00038985	0.0786993	yes	up	2	7.54	72.22	0.53	0.13	3.14	27.2533	1.26667	GO:0046872;GO:002003	MF:metal ion binding;MF:heme binding;	K23490	CYB5	------	------	COG5274;COG5274	C:Energy production and conversion;I:Lipid transport and metabolism	XP_037777336.1	cytochrome b5-like [Penaeus monodon]	sp|Q9HFV1|CYB5_RHIST;	Cytochrome b5 OS=Rhizopus stolonifer OX=4846 PE=2 SV=1;	PF00173.30	Cyt-b5	Cytochrome b5-like Heme/Steroid binding domain
gene-LOC123763656	LOC123763656	uncharacterized LOC123763656	8.75	3.12928	0.0123965	0.483348	yes	up	0.44	0.25	0.05	0.01	0.01	0.02	0.246667	0.0133333	GO:0016021;GO:000493	CC:integral component of membrane;MF:G-protein coupled receptor activity;	------	------	------	------	------	------	XP_042211028.1	uncharacterized protein LOC121858593 [Homarus americanus]	------	------	PF00001.23;PF10328.11	7tm_1;7TM_GPCR_Srx	7 transmembrane receptor;Serpentine type 7TM GPCR chemoreceptor Srx
gene-LOC123763875	LOC123763875	early growth response protein 1-like	10.058	3.33034	0.00282991	0.249431	yes	up	0.19	0.6	0.53	0.05	0.03	0.03	0.44	0.0366667	------	------	K09203	EGR1	map05166;map04371;map04928;map04912;map04933;map05020	Human T-cell leukemia virus 1 infection;Apelin signaling pathway;Parathyroid hormone synthesis, secretion and action;GnRH signaling pathway;AGE-RAGE signaling pathway in diabetic complications;Prion disease	COG5048	S:Function unknown	KAG7156815.1	Early growth response protein 3-like [Homarus americanus]	sp|Q08427|EGR2_XENLA;	Early growth response protein 2 OS=Xenopus laevis OX=8355 GN=egr2 PE=2 SV=1;	PF13465.8;PF00096.28;PF13894.8	zf-H2C2_2;zf-C2H2;zf-C2H2_4	Zinc-finger double domain;Zinc finger, C2H2 type;C2H2-type zinc finger
gene-LOC123763896	LOC123763896	rRNA N6-adenosine-methyltransferase ZCCHC4-like	0.348	-1.52406	0.0268137	0.66063	yes	down	1.03	0.66	0.49	1.25	1.47	1.33	0.726667	1.35	GO:0005737;GO:0008270;GO:0003676;GO:000898	CC:cytoplasm;MF:zinc ion binding;MF:nucleic acid binding;MF:rRN;	K25177	ZCCHC4	------	------	ENOG410XTH9	S:Function unknown	XP_042211967.1	rRNA N6-adenosine-methyltransferase ZCCHC4-like isoform X3 [Homarus americanus]	sp|Q9H5U6|ZCHC4_HUMAN;	rRNA N6-adenosine-methyltransferase ZCCHC4 OS=Homo sapiens OX=9606 GN=ZCCHC4 PE=1 SV=3;	PF10237.11;PF06839.14	N6-adenineMlase;zf-GRF	Probable N6-adenine methyltransferase;GRF zinc finger
gene-LOC123763940	LOC123763940	zinc finger protein Gfi-1b-like, transcript variant X1	0.261	-1.93659	0.0331289	0.722372	yes	down	0.47	0.09	0.16	0.61	0.99	0.11	0.24	0.57	------	------	K09223	GFI1	------	------	COG5048;ENOG410YWJY	S:Function unknown;	XP_042866798.1	zinc finger protein Gfi-1b-like [Penaeus japonicus]	sp|Q9N658|GFI1_DROME;	Zinc finger protein sens OS=Drosophila melanogaster OX=7227 GN=sens PE=1 SV=1;	PF00096.28;PF13894.8;PF13465.8;PF12171.10;PF13912.8;PF02892.17	zf-C2H2;zf-C2H2_4;zf-H2C2_2;zf-C2H2_jaz;zf-C2H2_6;zf-BED	Zinc finger, C2H2 type;C2H2-type zinc finger;Zinc-finger double domain;Zinc-finger double-stranded RNA-binding;C2H2-type zinc finger;BED zinc finger
gene-LOC123763949	LOC123763949	uncharacterized LOC123763949	0.196	-2.34976	0.000216768	0.0521745	yes	down	2.06	0.9	0.71	4.29	4.35	2.32	1.22333	3.65333	------	------	------	------	------	------	------	------	XP_042893354.1	DNA damage-inducible transcript 4-like protein isoform X1 [Penaeus japonicus]	------	------	PF07809.13	RTP801_C	RTP801 C-terminal region
gene-LOC123763956	LOC123763956	ADP-ribosylation factor-like protein 4C, transcript variant X1	4.567	2.19133	0.00716967	0.366922	yes	up	33.65	44.6	102.37	9.1	12.13	16.52	60.2067	12.5833	GO:000552	MF:GTP binding;	K07945	ARL4	------	------	COG1100	S:Function unknown	XP_042203314.1	ADP-ribosylation factor-like protein 4C [Homarus americanus]	sp|P56559|ARL4C_HUMAN;	ADP-ribosylation factor-like protein 4C OS=Homo sapiens OX=9606 GN=ARL4C PE=1 SV=1;	PF00025.23;PF09439.12;PF08477.15;PF00503.22;PF00071.24;PF01926.25	Arf;SRPRB;Roc;G-alpha;Ras;MMR_HSR1	ADP-ribosylation factor family;Signal recognition particle receptor beta subunit;Ras of Complex, Roc, domain of DAPkinase;G-protein alpha subunit;Ras family;50S ribosome-binding GTPase
gene-LOC123763965	LOC123763965	uncharacterized LOC123763965, transcript variant X2	4.03	2.01093	0.000436368	0.0827513	yes	up	2.92	2.88	0.91	0.18	0.57	0.38	2.23667	0.376667	GO:001630	MF:kinase activity;	------	------	------	------	ENOG410ZQUX	S:Function unknown	XP_042204858.1	uncharacterized protein LOC121854329 [Homarus americanus]	------	------	PF02958.22;PF07914.13;PF01636.25;PF01633.22	EcKL;DUF1679;APH;Choline_kinase	Ecdysteroid kinase-like family;Protein of unknown function;Phosphotransferase enzyme family;Choline/ethanolamine kinase
gene-LOC123763982	LOC123763982	MOB kinase activator-like 3, transcript variant X1	3.296	1.72073	0.0156726	0.544883	yes	up	10.35	13	1.66	0.4	2.8	1.49	8.33667	1.56333	GO:001630	MF:kinase activity;	------	------	------	------	ENOG410XSM4	T:Signal transduction mechanisms	XP_037788174.1	MOB kinase activator-like 3 isoform X1 [Penaeus monodon]	sp|Q9VL13|MOB3_DROME;	MOB kinase activator-like 3 OS=Drosophila melanogaster OX=7227 GN=Mob3 PE=2 SV=1;	PF03637.19	Mob1_phocein	Mob1/phocein family
gene-LOC123764005	LOC123764005	carbohydrate sulfotransferase 11-like	0.231	-2.11173	0.0101358	0.435331	yes	down	0.53	0.21	0.36	0.88	1.86	0.72	0.366667	1.15333	GO:0016051;GO:0016021;GO:0000139;GO:000814	BP:carbohydrate biosynthetic process;CC:integral component of membrane;CC:Golgi membrane;MF:sulfotransferase activity;	K01017	CHST11	map00532	Glycosaminoglycan biosynthesis - chondroitin sulfate / dermatan sulfate	ENOG4111GJR	S:Function unknown	XP_042204803.1	carbohydrate sulfotransferase 11-like isoform X1 [Homarus americanus]	sp|P69478|CHSTB_RAT;	Carbohydrate sulfotransferase 11 OS=Rattus norvegicus OX=10116 GN=Chst11 PE=1 SV=1;	PF03567.16	Sulfotransfer_2	Sulfotransferase family
gene-LOC123764093	LOC123764093	solute carrier organic anion transporter family member 4A1-like, transcript variant X3	5.321	2.41164	0.00959085	0.427185	yes	up	2.08	1.24	0.11	0.13	0.16	0.03	1.14333	0.106667	GO:0006811;GO:0016021;GO:0005886;GO:002285	BP:ion transport;CC:integral component of membrane;CC:plasma membrane;MF:transmembrane transporter activity;	K14354	SLCO4A	------	------	ENOG410XRSF	P:Inorganic ion transport and metabolism	XP_042212018.1	solute carrier organic anion transporter family member 4A1-like isoform X2 [Homarus americanus]	sp|Q96BD0|SO4A1_HUMAN;	Solute carrier organic anion transporter family member 4A1 OS=Homo sapiens OX=9606 GN=SLCO4A1 PE=1 SV=2;	PF03137.22;PF07690.18;PF07648.17;PF12832.9	OATP;MFS_1;Kazal_2;MFS_1_like	Organic Anion Transporter Polypeptide;Major Facilitator Superfamily;Kazal-type serine protease inhibitor domain;MFS_1 like family
gene-LOC123764295	LOC123764295	adenylate cyclase type 3-like	21.542	4.42907	0.0488513	0.790424	yes	up	0.63	0.01	0	0	0.01	0	0.213333	0.00333333	GO:0035556;GO:0006171;GO:0016021;GO:0005886;GO:0004016;GO:0046872;GO:000552	BP:intracellular signal transduction;BP:cAMP biosynthetic process;CC:integral component of membrane;CC:plasma membrane;MF:adenylate cyclase activity;MF:metal ion binding;MF:ATP binding;	K08043	ADCY3	map05166;map04114;map05163;map04750;map04015;map04540;map04270;map04371;map04213;map04072;map04211;map05414;map00230;map04962;map04921;map04923;map04925;map04927;map04926;map04727;map04740;map04725;map04724;map04723;map05032;map05110;map05207;map05200;map04261;map04024;map04020;map04022;map04928;map04062;map04934;map04935;map04972;map04970;map04971;map04976;map04918;map04713;map04611;map04714;map…	Human T-cell leukemia virus 1 infection;Oocyte meiosis;Human cytomegalovirus infection;Inflammatory mediator regulation of TRP channels;Rap1 signaling pathway;Gap junction;Vascular smooth muscle contraction;Apelin signaling pathway;Longevity regulating pathway - multiple species;Phospholipase D signaling pathway;Longevity regulating pathway;Dilated cardiomyopathy;Purine metabolism;Vasopressin-reg…	COG2114	T:Signal transduction mechanisms	KAG7168545.1	Adenylate cyclase type 3-like, partial [Homarus americanus]	sp|O60266|ADCY3_HUMAN;	Adenylate cyclase type 3 OS=Homo sapiens OX=9606 GN=ADCY3 PE=1 SV=3;	PF00211.22	Guanylate_cyc	Adenylate and Guanylate cyclase catalytic domain
gene-LOC123764318	LOC123764318	uncharacterized LOC123764318	0.057	-4.12195	0.0400855	0.758021	yes	down	0	0.02	0	0.15	0.1	0.05	0.00666667	0.1	------	------	------	------	------	------	------	------	XP_042222610.1	uncharacterized protein LOC121866925 isoform X1 [Homarus americanus]	------	------	------	------	------
gene-LOC123764340	LOC123764340	protein abrupt-like, transcript variant X1	3.6	1.84805	0.0410007	0.758021	yes	up	0.48	0.43	0.11	0.03	0.1	0.06	0.34	0.0633333	------	------	K02174	BR-C	map04320;map04214	Dorso-ventral axis formation;Apoptosis - fly	ENOG410YRXI;ENOG4111SJW;ENOG4111ISG;ENOG410YMTD	S:Function unknown;	XP_042224908.1	protein abrupt-like isoform X1 [Homarus americanus]	sp|Q01295|BRC1_DROME;	Broad-complex core protein isoforms 1/2/3/4/5 OS=Drosophila melanogaster OX=7227 GN=br PE=1 SV=2;	PF00651.33;PF00096.28	BTB;zf-C2H2	BTB/POZ domain;Zinc finger, C2H2 type
gene-LOC123764413	LOC123764413	ubiquitin-associated domain-containing protein 1-like	2.747	1.45766	0.0448702	0.775684	yes	up	19.52	17.72	2.05	0.66	3.9	4.33	13.0967	2.96333	------	------	K12174	KPC2, UBAC1	------	------	ENOG410Y2UN	O:Posttranslational modification, protein turnover, chaperones	XP_042224807.1	ubiquitin-associated domain-containing protein 1-like isoform X1 [Homarus americanus]	sp|Q28DG7|UBAC1_XENTR;	Ubiquitin-associated domain-containing protein 1 OS=Xenopus tropicalis OX=8364 GN=ubac1 PE=2 SV=1;	PF00627.33	UBA	UBA/TS-N domain
gene-LOC123764485	LOC123764485	uncharacterized protein F21D5.5-like	3.259	1.70441	0.0243873	0.647688	yes	up	55.52	19.44	2.33	1.27	5.7	6.48	25.7633	4.48333	GO:0006281;GO:0046404;GO:004640	BP:DNA repair;MF:ATP-dependent polydeoxyribonucleotide 5'-hydroxyl-kinase activity;MF:polynucleotide 3'-phosphatase activity;	K08073	PNKP	------	------	COG0241	E:Amino acid transport and metabolism	XP_042207038.1	LOW QUALITY PROTEIN: uncharacterized protein F21D5.5-like [Homarus americanus]	sp|Q96T60|PNKP_HUMAN;	Bifunctional polynucleotide phosphatase/kinase OS=Homo sapiens OX=9606 GN=PNKP PE=1 SV=1;	PF08645.13;PF17913.3;PF13671.8;PF00498.28	PNK3P;FHA_2;AAA_33;FHA	Polynucleotide kinase 3 phosphatase;FHA domain;AAA domain;FHA domain
gene-LOC123764486	LOC123764486	protein bric-a-brac 1-like, transcript variant X2	4.018	2.00644	0.00114259	0.153771	yes	up	4.1	3.07	0.85	0.15	0.86	0.33	2.67333	0.446667	------	------	K22402	GZF1	------	------	ENOG4111KCG;ENOG4111SJW;ENOG4111H3T;ENOG4111ISG	S:Function unknown;	XP_042207035.1	zinc finger and BTB domain-containing protein 49-like [Homarus americanus]	sp|Q7KRI2|LOLAL_DROME;	Longitudinals lacking protein-like OS=Drosophila melanogaster OX=7227 GN=lolal PE=1 SV=1;	PF00651.33;PF00096.28;PF05605.14	BTB;zf-C2H2;zf-Di19	BTB/POZ domain;Zinc finger, C2H2 type;Drought induced 19 protein
gene-LOC123764496	LOC123764496	uncharacterized LOC123764496, transcript variant X1	6.403	2.6788	0.00846043	0.401101	yes	up	1.62	5.51	18.54	0.95	2.75	1.04	8.55667	1.58	GO:0004519;GO:0046872;GO:0003676;GO:0004530;GO:001678	MF:endonuclease activity;MF:metal ion binding;MF:nucleic acid binding;MF:deoxyribonuclease I activity;MF:hydrolase activity;	------	------	------	------	ENOG4111S9Z	F:Nucleotide transport and metabolism	XP_042229341.1	uncharacterized protein LOC121871216 [Homarus americanus]	------	------	PF01223.25	Endonuclease_NS	DNA/RNA non-specific endonuclease
gene-LOC123764502	LOC123764502	uncharacterized LOC123764502	0.22	-2.18425	0.0390641	0.752414	yes	down	0.11	0.19	0.08	0.01	0.63	0.77	0.126667	0.47	GO:004687	MF:metal ion binding;	K18405	TDRD1_4_6_7	------	------	ENOG41123YD;ENOG410ZWK2	S:Function unknown;	KAG7158620.1	Tudor domain-containing protein 7B-like 1, partial [Homarus americanus]	sp|Q80VL1|TDRKH_MOUSE;	Tudor and KH domain-containing protein OS=Mus musculus OX=10090 GN=Tdrkh PE=1 SV=1;	PF00567.26;PF15057.8	TUDOR;DUF4537	Tudor domain;Domain of unknown function
gene-LOC123764578	LOC123764578	uncharacterized LOC123764578	6.055	2.5982	0.0419304	0.758021	yes	up	4.06	18.19	11.81	2.23	0	1.93	11.3533	1.38667	------	------	------	------	------	------	------	------	------	------	------	------	------	------	------
gene-LOC123764671	LOC123764671	uncharacterized LOC123764671	3.304	1.72412	0.024406	0.647688	yes	up	8.29	14.63	1.51	1.42	2.14	0.73	8.14333	1.43	------	------	K20234	DOK2	map04013	MAPK signaling pathway - fly	ENOG410XS2S	U:Intracellular trafficking, secretion, and vesicular transport	XP_042226255.1	docking protein 2-like [Homarus americanus]	sp|O70469|DOK2_MOUSE;	Docking protein 2 OS=Mus musculus OX=10090 GN=Dok2 PE=1 SV=1;	PF02174.19	IRS	PTB domain
gene-LOC123764693	LOC123764693	uncharacterized LOC123764693, transcript variant X1	5.848	2.54786	0.00997609	0.435055	yes	up	2.32	3.43	0.34	0.06	0.3	0.3	2.03	0.22	------	------	------	------	------	------	------	------	------	------	------	------	------	------	------
gene-LOC123764726	LOC123764726	elongator complex protein 4-like	0.135	-2.88855	2.19359e-05	0.0137275	yes	down	3.56	1.04	0.66	5.49	4.65	11.26	1.75333	7.13333	GO:0002098;GO:0005737;GO:0005634;GO:003358	BP:tRNA wobble uridine modification;CC:cytoplasm;CC:nucleus;CC:Elongator holoenzyme complex;	K11375	ELP4	------	------	ENOG410XP5H	K:Transcription	XP_042214116.1	elongator complex protein 4-like [Homarus americanus]	sp|Q566Y1|ELP4_DANRE;	Elongator complex protein 4 OS=Danio rerio OX=7955 GN=elp4 PE=2 SV=2;	PF05625.13	PAXNEB	PAXNEB protein
gene-LOC123764734	LOC123764734	uncharacterized LOC123764734	0.174	-2.52411	0.0461902	0.780707	yes	down	0.14	22.25	1.93	16.1	0.12	89.61	8.10667	35.2767	------	------	------	------	------	------	------	------	XP_042884159.1	uncharacterized protein LOC122260814 isoform X2 [Penaeus japonicus]	------	------	------	------	------
gene-LOC123764735	LOC123764735	uncharacterized LOC123764735	3.256	1.70291	0.0102131	0.435489	yes	up	8.9	4.94	2.57	0.94	0.61	1.2	5.47	0.916667	GO:001602	CC:integral component of membrane;	------	------	------	------	ENOG4112AHJ	S:Function unknown	KAG7169930.1	hypothetical protein Hamer_G019746 [Homarus americanus]	------	------	------	------	------
gene-LOC123764756	LOC123764756	agrin-like	0.022	-5.48874	0.0252451	0.647688	yes	down	0	0	0	0.01	0.13	0	0	0.0466667	------	------	K06254	AGRN	map04512	ECM-receptor interaction	ENOG410YKSA	O:Posttranslational modification, protein turnover, chaperones	XP_042215091.1	agrin-like [Homarus americanus]	sp|A2ASQ1|AGRIN_MOUSE;	Agrin OS=Mus musculus OX=10090 GN=Agrn PE=1 SV=1;	PF02210.26;PF00054.25;PF07648.17;PF00050.23;PF00053.26;PF00008.29;PF13385.8	Laminin_G_2;Laminin_G_1;Kazal_2;Kazal_1;Laminin_EGF;EGF;Laminin_G_3	Laminin G domain;Laminin G domain;Kazal-type serine protease inhibitor domain;Kazal-type serine protease inhibitor domain;Laminin EGF domain;EGF-like domain;Concanavalin A-like lectin/glucanases superfamily
gene-LOC123764758	LOC123764758	sodium/hydrogen exchanger 8-like	2.641	1.40086	0.0163126	0.555782	yes	up	5.85	3.86	1.36	0.39	1.77	0.63	3.69	0.93	GO:0006885;GO:0016021;GO:001538	BP:regulation of pH;CC:integral component of membrane;MF:sodiu;	K14724	SLC9A8, NHE8	------	------	COG0025	P:Inorganic ion transport and metabolism	XP_042218093.1	sodium/hydrogen exchanger 8-like [Homarus americanus]	sp|Q8R4D1|SL9A8_MOUSE;	Sodium/hydrogen exchanger 8 OS=Mus musculus OX=10090 GN=Slc9a8 PE=1 SV=1;	PF00999.23	Na_H_Exchanger	Sodium/hydrogen exchanger family
gene-LOC123764774	LOC123764774	uncharacterized LOC123764774, transcript variant X1	0.25	-1.99996	0.0297429	0.687911	yes	down	0.62	0.45	0.17	0.31	2.59	0.1	0.413333	1	GO:0007166;GO:0016021;GO:000493	BP:cell surface receptor signaling pathway;CC:integral component of membrane;MF:G-protein coupled receptor activity;	K04599	MTH	------	------	ENOG410XSD2;ENOG4111I4H	S:Function unknown;	XP_042208085.1	uncharacterized protein LOC121856551 isoform X2 [Homarus americanus]	sp|Q9VXD9|MTH1_DROME;	Probable G-protein coupled receptor Mth-like 1 OS=Drosophila melanogaster OX=7227 GN=mthl1 PE=2 SV=1;	PF00002.26	7tm_2	7 transmembrane receptor
gene-LOC123764781	LOC123764781	UDP-glucosyltransferase 2-like, transcript variant X1	0.303	-1.72135	0.00450647	0.304881	yes	down	82.73	63.47	14.98	107.75	86.15	83.21	53.7267	92.37	GO:0016021;GO:000819	CC:integral component of membrane;MF:UDP-glycosyltransferase activity;	------	------	------	------	COG1819	S:Function unknown	XP_042877954.1	UDP-glucosyltransferase 2-like isoform X1 [Penaeus japonicus]	sp|A0A291PQH4|UGT2_DACCO;	UDP-glucosyltransferase 2 OS=Dactylopius coccus OX=765876 GN=UTG2 PE=1 SV=1;	PF00201.20;PF04101.18	UDPGT;Glyco_tran_28_C	UDP-glucoronosyl and UDP-glucosyl transferase;Glycosyltransferase family 28 C-terminal domain
gene-LOC123764795	LOC123764795	apelin receptor-like	0.122	-3.03076	0.0217007	0.613105	yes	down	0.17	0.08	0	0.12	1.12	0.03	0.0833333	0.423333	------	------	K08375	NPFFR2	map04080	Neuroactive ligand-receptor interaction	ENOG410XRW9	U:Intracellular trafficking, secretion, and vesicular transport	XP_042215373.1	substance-K receptor-like [Homarus americanus]	sp|Q64077|NK2R_CAVPO;	Substance-K receptor OS=Cavia porcellus OX=10141 GN=TACR2 PE=2 SV=1;	PF00001.23;PF10323.11	7tm_1;7TM_GPCR_Srv	7 transmembrane receptor;Serpentine type 7TM GPCR chemoreceptor Srv
gene-LOC123764805	LOC123764805	anti-lipopolysaccharide factor-like, transcript variant X1	3.825	1.93545	0.00205546	0.210231	yes	up	60.06	92.88	17.84	8.66	11.84	5.92	56.9267	8.80667	GO:0042742;GO:000557	BP:defense response to bacterium;CC:extracellular region;	------	------	------	------	------	------	AOG75594.1	ALF1 [Procambarus clarkii]	sp|C0KJQ4|ALPS_PORTR;	Anti-lipopolysaccharide factor OS=Portunus trituberculatus OX=210409 GN=ALF PE=2 SV=2;	PF11630.10	DUF3254	Protein of unknown function
gene-LOC123764961	LOC123764961	uncharacterized LOC123764961	0.392	-1.35255	0.0197378	0.591601	yes	down	6.02	6.24	2.84	2.79	13.74	11.85	5.03333	9.46	GO:0043065;GO:0016021;GO:000574	BP:positive regulation of apoptotic process;CC:integral component of membrane;CC:mitochondrial envelope;	K15464	BNIP3	map04068;map04137;map04140;map05131;map05134	FoxO signaling pathway;Mitophagy - animal;Autophagy - animal;Shigellosis;Legionellosis	ENOG4111KXP	U:Intracellular trafficking, secretion, and vesicular transport	XP_042236403.1	uncharacterized protein LOC121875778 isoform X2 [Homarus americanus]	sp|O55003|BNIP3_MOUSE;	BCL2/adenovirus E1B 19 kDa protein-interacting protein 3 OS=Mus musculus OX=10090 GN=Bnip3 PE=1 SV=1;	PF06553.14	BNIP3	BNIP3
gene-LOC123764971	LOC123764971	uncharacterized LOC123764971, transcript variant X1	4.494	2.16803	7.16788e-06	0.00598088	yes	up	19.98	12.48	6.17	1.41	3.75	1.98	12.8767	2.38	GO:0006468;GO:0042149;GO:0035556;GO:0005737;GO:0005634;GO:0003700;GO:0004674;GO:000552	BP:protein phosphorylation;BP:cellular response to glucose starvation;BP:intracellular signal transduction;CC:cytoplasm;CC:nucleus;MF:transcription factor activity, sequence-specific DNA binding;MF:protein serine/threonine kinase activity;MF:ATP binding;	K16310;K21548	NIM1;CREBZF	------	------	ENOG4111T3W	K:Transcription	XP_042206203.1	uncharacterized protein LOC121855376 isoform X1 [Homarus americanus]	------	------	------	------	------
gene-LOC123764981	LOC123764981	uncharacterized LOC123764981	0.446	-1.16643	0.027797	0.672503	yes	down	1.64	0.92	0.34	0.77	1.36	1.77	0.966667	1.3	------	------	------	------	------	------	------	------	XP_042234202.1	uncharacterized protein LOC121874220 isoform X5 [Homarus americanus]	------	------	PF04500.18	FLYWCH	FLYWCH zinc finger domain
gene-LOC123764983	LOC123764983	uncharacterized LOC123764983	7.033	2.81411	0.0434459	0.760204	yes	up	0.31	0.4	0.03	0	0.08	0	0.246667	0.0266667	------	------	------	------	------	------	------	------	KAG7175722.1	putative Exocyst complex component 6B-like 2 [Homarus americanus]	------	------	------	------	------
gene-LOC123764987	LOC123764987	multivesicular body subunit 12B-like, transcript variant X3	4.124	2.04414	0.000423216	0.0817386	yes	up	52.1	33.33	8.47	1.54	6.87	5.87	31.3	4.76	GO:0019075;GO:0042058;GO:0015031;GO:0046755;GO:0005770;GO:0000813;GO:0031902;GO:001712	BP:virus maturation;BP:regulation of epidermal growth factor receptor signaling pathway;BP:protein transport;BP:viral budding;CC:late endosome;CC:ESCRT I complex;CC:late endosome membrane;MF:SH3 domain binding;	K12186	FAM125	map04144	Endocytosis	ENOG4110KHY	U:Intracellular trafficking, secretion, and vesicular transport	XP_042222455.1	multivesicular body subunit 12B-like [Homarus americanus]	sp|Q9H7P6|MB12B_HUMAN;	Multivesicular body subunit 12B OS=Homo sapiens OX=9606 GN=MVB12B PE=1 SV=2;	PF10240.11	DUF2464	Multivesicular body subunit 12
gene-LOC123764995	LOC123764995	succinate dehydrogenase assembly factor 2, mitochondrial-like	0.388	-1.36414	0.022955	0.630054	yes	down	8.97	13.9	6.98	15.28	17.54	20.15	9.95	17.6567	GO:0018293;GO:0006121;GO:000575	BP:protein-FAD linkage;BP:mitochondrial electron transport, succinate to ubiquinone;CC:mitochondrial matrix;	K18168	SDHAF2, SDH5	------	------	COG2938	S:Function unknown	XP_042236282.1	succinate dehydrogenase assembly factor 2, mitochondrial-like [Homarus americanus]	sp|Q178L7|SDHF2_AEDAE;	Succinate dehydrogenase assembly factor 2, mitochondrial OS=Aedes aegypti OX=7159 GN=AAEL005866 PE=3 SV=1;	PF03937.18	Sdh5	Flavinator of succinate dehydrogenase
gene-LOC123765013	LOC123765013	uncharacterized LOC123765013, transcript variant X1	3.832	1.93815	0.0147303	0.53088	yes	up	10.44	13.82	1.28	1.19	2.42	0.45	8.51333	1.35333	------	------	------	------	------	------	------	------	------	------	------	------	------	------	------
gene-LOC123765024	LOC123765024	zinc transporter 7-like, transcript variant X2	3.102	1.63328	0.014736	0.53088	yes	up	10.32	5.68	1.37	0.7	2.03	0.56	5.79	1.09667	GO:0006829;GO:0016021;GO:000832	BP:zinc II ion transport;CC:integral component of membrane;MF:cation transmembrane transporter activity;	K14692	SLC30A5_7, ZNT5_7, MTP, MSC2	------	------	COG1230	P:Inorganic ion transport and metabolism	XP_042243329.1	LOW QUALITY PROTEIN: zinc transporter 7-like [Homarus americanus]	sp|Q6NRI1|ZNT7B_XENLA;	Zinc transporter 7-B OS=Xenopus laevis OX=8355 GN=slc30a7-b PE=2 SV=1;	PF01545.23	Cation_efflux	Cation efflux family
gene-LOC123765032	LOC123765032	titin-like, transcript variant X1	0.305	-1.71244	0.0192255	0.586895	yes	down	2.49	2.13	0.56	3.19	5.94	0.9	1.72667	3.34333	------	------	------	------	------	------	ENOG4111R1K	S:Function unknown	XP_042241434.1	titin-like isoform X1 [Homarus americanus]	------	------	------	------	------
gene-LOC123765068	LOC123765068	GMP reductase 2-like	3.604	1.84951	0.00920186	0.416375	yes	up	34.06	9.44	2.09	1.56	3.92	1.09	15.1967	2.19	GO:0006163;GO:0006144;GO:1902560;GO:0003920;GO:004687	BP:purine nucleotide metabolic process;BP:purine nucleobase metabolic process;CC:GMP reductase complex;MF:GMP reductase activity;MF:metal ion binding;	K00364	guaC, GMPR	map01232;map00230	Nucleotide metabolism;Purine metabolism	COG0516	F:Nucleotide transport and metabolism	XP_042894074.1	GMP reductase 2-like [Penaeus japonicus]	sp|Q9P2T1|GMPR2_HUMAN;	GMP reductase 2 OS=Homo sapiens OX=9606 GN=GMPR2 PE=1 SV=1;	PF00478.27;PF01070.20	IMPDH;FMN_dh	IMP dehydrogenase / GMP reductase domain;FMN-dependent dehydrogenase
gene-LOC123765079	LOC123765079	uncharacterized LOC123765079	3.223	1.68831	0.0275828	0.671646	yes	up	2.99	4.02	1.19	0.41	1.19	0.15	2.73333	0.583333	------	------	------	------	------	------	------	------	------	------	------	------	------	------	------
gene-LOC123765100	LOC123765100	zinc finger and BTB domain-containing protein 7B-like, transcript variant X2	3.762	1.91149	0.00774374	0.381577	yes	up	71.64	110.18	39.74	5.78	7.27	31.03	73.8533	14.6933	GO:0005634;GO:000367	CC:nucleus;MF:DNA binding;	------	------	------	------	ENOG410ZT54;COG5048	S:Function unknown;	XP_042205922.1	uncharacterized protein LOC121855124 isoform X1 [Homarus americanus]	sp|P17789|TTKB_DROME;	Protein tramtrack, beta isoform OS=Drosophila melanogaster OX=7227 GN=ttk PE=1 SV=2;	PF00651.33;PF05225.18	BTB;HTH_psq	BTB/POZ domain;helix-turn-helix, Psq domain
gene-LOC123765105	LOC123765105	PDZ and LIM domain protein 3-like, transcript variant X1	0.216	-2.21026	0.00268332	0.241614	yes	down	7.05	3.73	6.1	18.99	10.02	23.33	5.62667	17.4467	------	------	K23353	PDLIM1_2_3_4	------	------	ENOG4111KMK;ENOG4110362	S:Function unknown;O:Posttranslational modification, protein turnover, chaperones	XP_042229982.1	LIM domain-binding protein 3-like isoform X3 [Homarus americanus]	sp|A1ZA47|ZASP_DROME;	PDZ and LIM domain protein Zasp OS=Drosophila melanogaster OX=7227 GN=Zasp52 PE=1 SV=2;	PF15936.7;PF00595.26	DUF4749;PDZ	Domain of unknown function;PDZ domain
gene-LOC123765211	LOC123765211	nose resistant to fluoxetine protein 6-like, transcript variant X2	4.606	2.20359	0.00696037	0.365095	yes	up	8.62	5.57	11.02	1.62	2.79	1.57	8.40333	1.99333	------	------	------	------	------	------	ENOG410YD1T	S:Function unknown	KAG7173691.1	Nose resistant to fluoxetine protein 6-like 5, partial [Homarus americanus]	sp|Q09225|NRF6_CAEEL;	Nose resistant to fluoxetine protein 6 OS=Caenorhabditis elegans OX=6239 GN=nrf-6 PE=1 SV=3;	PF20146.1;PF01757.24	NRF;Acyl_transf_3	Nose resistant-to-fluoxetine protein, N-terminal domain;Acyltransferase family
gene-LOC123765221	LOC123765221	carotenoid isomerooxygenase-like	0.342	-1.54871	0.0438507	0.762853	yes	down	190.67	155.48	297.13	527.02	321.93	692.63	214.427	513.86	GO:0004497;GO:0046872;GO:001670	MF:monooxygenase activity;MF:metal ion binding;MF:oxidoreductase activity, acting on single donors with incorporation of molecular oxygen, incorporation of two atoms of oxygen;	K18048	ninaB	------	------	COG3670	Q:Secondary metabolites biosynthesis, transport and catabolism	XP_042242577.1	carotenoid isomerooxygenase-like [Homarus americanus]	sp|A8Y9I2|NINAB_GALME;	Carotenoid isomerooxygenase OS=Galleria mellonella OX=7137 GN=ninaB PE=1 SV=1;	PF03055.17	RPE65	Retinal pigment epithelial membrane protein
gene-LOC123765495	LOC123765495	uncharacterized LOC123765495, transcript variant X1	4.488	2.16605	0.0237188	0.642563	yes	up	1.42	2.25	0.23	0.11	0.41	0.04	1.3	0.186667	------	------	K12804	PSTPIP1	map04621	NOD-like receptor signaling pathway	ENOG410ZREV	T:Signal transduction mechanisms	XP_042236878.1	proline-serine-threonine phosphatase-interacting protein 2-like isoform X1 [Homarus americanus]	sp|Q99M15|PPIP2_MOUSE;	Proline-serine-threonine phosphatase-interacting protein 2 OS=Mus musculus OX=10090 GN=Pstpip2 PE=1 SV=4;	------	------	------
gene-LOC123765535	LOC123765535	uncharacterized LOC123765535	0.206	-2.27594	0.0303885	0.691532	yes	down	0.51	0.29	0.11	0.24	0.07	2.37	0.303333	0.893333	------	------	------	------	------	------	------	------	KAG7163543.1	hypothetical protein Hamer_G002740 [Homarus americanus]	------	------	------	------	------
gene-LOC123765539	LOC123765539	serine/threonine-protein kinase par-1-like, transcript variant X1	16.53	4.047	0.0259483	0.648241	yes	up	0.4	0.44	0	0.02	0	0	0.28	0.00666667	GO:0005524;GO:000467	MF:ATP binding;MF:protein kinase activity;	------	------	------	------	ENOG410XRMJ	T:Signal transduction mechanisms	XP_042235940.1	citron rho-interacting kinase-like [Homarus americanus]	sp|Q9GM70|ST17A_RABIT;	Serine/threonine-protein kinase 17A OS=Oryctolagus cuniculus OX=9986 GN=STK17A PE=2 SV=1;	PF00069.27;PF07714.19;PF14531.8	Pkinase;PK_Tyr_Ser-Thr;Kinase-like	Protein kinase domain;Protein tyrosine and serine/threonine kinase;Kinase-like
gene-LOC123765552	LOC123765552	uncharacterized LOC123765552, transcript variant X2	26.208	4.71194	2.17658e-05	0.0137275	yes	up	3.23	1.23	0.04	0.01	0.04	0.03	1.5	0.0266667	------	------	------	------	------	------	ENOG410YERS	O:Posttranslational modification, protein turnover, chaperones	XP_042240681.1	serine-rich adhesin for platelets-like [Homarus americanus]	sp|P02515|HSP22_DROME;	Heat shock protein 22 OS=Drosophila melanogaster OX=7227 GN=Hsp22 PE=1 SV=4;	PF00011.23;PF17886.3	HSP20;ArsA_HSP20	Hsp20/alpha crystallin family;HSP20-like domain found in ArsA
gene-LOC123765686	LOC123765686	uncharacterized LOC123765686	17.053	4.09192	9.67317e-05	0.0345912	yes	up	5.93	1.71	0.08	0.01	0.17	0.07	2.57333	0.0833333	------	------	------	------	------	------	ENOG410YERS	O:Posttranslational modification, protein turnover, chaperones	XP_042240681.1	serine-rich adhesin for platelets-like [Homarus americanus]	sp|P02515|HSP22_DROME;	Heat shock protein 22 OS=Drosophila melanogaster OX=7227 GN=Hsp22 PE=1 SV=4;	PF00011.23;PF17886.3	HSP20;ArsA_HSP20	Hsp20/alpha crystallin family;HSP20-like domain found in ArsA
gene-LOC123765709	LOC123765709	sodium-dependent nutrient amino acid transporter 1-like, transcript variant X1	6.533	2.70785	0.000477528	0.0878933	yes	up	5.07	6.49	0.94	0.47	0.21	0.3	4.16667	0.326667	GO:0016021;GO:001529	CC:integral component of membrane;MF:symporter activity;	------	------	------	------	COG0733	P:Inorganic ion transport and metabolism	XP_042205815.1	sodium-dependent nutrient amino acid transporter 1-like isoform X1 [Homarus americanus]	sp|B4MEG2|NAAT1_DROVI;	Sodium-dependent nutrient amino acid transporter 1 OS=Drosophila virilis OX=7244 GN=NAAT1 PE=3 SV=1;	PF00209.20	SNF	Sodiu
gene-LOC123765716	LOC123765716	G kinase-anchoring protein 1-like, transcript variant X1	3.189	1.67295	0.0128223	0.490778	yes	up	33.79	17.49	2.9	1.62	6.05	2.23	18.06	3.3	GO:0007165;GO:0005794;GO:001630	BP:signal transduction;CC:Golgi apparatus;MF:kinase activity;	------	------	------	------	ENOG410YKPT	S:Function unknown	XP_042210680.1	G kinase-anchoring protein 1-like isoform X1 [Homarus americanus]	sp|Q6GNQ4|GKP1A_XENLA;	G kinase-anchoring protein 1-A OS=Xenopus laevis OX=8355 GN=gkap1-a PE=2 SV=1;	------	------	------
gene-LOC123765728	LOC123765728	branched-chain-amino-acid aminotransferase, cytosolic-like	5.771	2.52883	0.00971368	0.429599	yes	up	16.31	2.12	0.31	0.49	0.75	0.19	6.24667	0.476667	GO:0009082;GO:0050048;GO:0052654;GO:0052655;GO:0052656;GO:000848	BP:branched-chain amino acid biosynthetic process;MF:L-leucin;MF:L-leucine transaminase activity;MF:L-valine transaminase activity;MF:L-isoleucine transaminase activity;MF:transaminase activity;	K00826	E2.6.1.42, ilvE	map00270;map01240;map00280;map00770;map00290	Cysteine and methionine metabolism;Biosynthesis of cofactors;Valine, leucine and isoleucine degradation;Pantothenate and CoA biosynthesis;Valine, leucine and isoleucine biosynthesis	COG0115	E:Amino acid transport and metabolism	KAG7162948.1	Branched-chain-amino-acid aminotransferase, cytosolic-like [Homarus americanus]	sp|P54690|BCAT1_RAT;	Branched-chain-amino-acid aminotransferase, cytosolic OS=Rattus norvegicus OX=10116 GN=Bcat1 PE=1 SV=1;	PF01063.21	Aminotran_4	Amino-transferase class IV
gene-LOC123765729	LOC123765729	otogelin-like, transcript variant X1	2.684	1.42424	0.0408312	0.758021	yes	up	4.77	2.77	2.72	0.9	0.5	1.03	3.42	0.81	------	------	------	------	------	------	ENOG410XSFB;ENOG410XNSK;ENOG410YA0C	S:Function unknown;O:Posttranslational modification, protein turnover, chaperones	XP_042242579.1	mucin-5B-like [Homarus americanus]	sp|Q9HC84|MUC5B_HUMAN;	Mucin-5B OS=Homo sapiens OX=9606 GN=MUC5B PE=1 SV=3;	PF00094.27	VWD	von Willebrand factor type D domain
gene-LOC123765735	LOC123765735	lysosome membrane protein 2-like, transcript variant X2	0.309	-1.69434	0.0134563	0.50425	yes	down	1.31	1.36	0.93	2.54	4.72	1.04	1.2	2.76667	GO:0005764;GO:0016021;GO:000504	CC:lysosome;CC:integral component of membrane;MF:scavenger receptor activity;	K12384	SCARB2, LIMP2, CD36L2	map04142	Lysosome	ENOG410XS17	U:Intracellular trafficking, secretion, and vesicular transport	XP_037788416.1	lysosome membrane protein 2-like isoform X3 [Penaeus monodon]	sp|Q14108|SCRB2_HUMAN;	Lysosome membrane protein 2 OS=Homo sapiens OX=9606 GN=SCARB2 PE=1 SV=2;	PF01130.23;PF11271.10	CD36;PorA	CD36 family;Porin PorA
gene-LOC123765740	LOC123765740	-	4.848	2.27749	0.0379201	0.746239	yes	up	10.29	1.61	0.21	0.44	0.37	0.27	4.03667	0.36	GO:0008652;GO:0009098;GO:0009099;GO:0009081;GO:0009082;GO:0005739;GO:0050048;GO:0052654;GO:0052655;GO:0052656;GO:000408	BP:cellular amino acid biosynthetic process;BP:leucine biosynthetic process;BP:valine biosynthetic process;BP:branched-chain amino acid metabolic process;BP:branched-chain amino acid biosynthetic process;CC:mitochondrion;MF:L-leucin;MF:L-leucine transaminase activity;MF:L-valine transaminase activity;MF:L-isoleucine transaminase activity;MF:branched-chain-amino-acid transaminase activity;	K00826	E2.6.1.42, ilvE	map00270;map01240;map00280;map00770;map00290	Cysteine and methionine metabolism;Biosynthesis of cofactors;Valine, leucine and isoleucine degradation;Pantothenate and CoA biosynthesis;Valine, leucine and isoleucine biosynthesis	COG0115	E:Amino acid transport and metabolism	XP_042232428.1	branched-chain-amino-acid aminotransferase, cytosolic-like isoform X1 [Homarus americanus]	sp|A7SLW1|BCAT_NEMVE;	Branched-chain-amino-acid aminotransferase OS=Nematostella vectensis OX=45351 GN=v1g246094 PE=3 SV=1;	------	------	------
gene-LOC123765799	LOC123765799	prostaglandin reductase 1-like	14.046	3.81205	0.000242023	0.0560956	yes	up	14.71	39.7	173.68	6.33	6.63	4.38	76.03	5.78	GO:0036132;GO:004752	MF:13-prostaglandin reductase activity;MF:15-oxoprostaglandin 13-oxidase activity;	K13948	PTGR1, LTB4DH	map00590	Arachidonic acid metabolism	COG2130	S:Function unknown	XP_042231321.1	prostaglandin reductase 1-like isoform X1 [Homarus americanus]	sp|Q28719|PTGR1_RABIT;	Prostaglandin reductase 1 OS=Oryctolagus cuniculus OX=9986 GN=PTGR1 PE=2 SV=1;	PF16884.7;PF00107.28;PF13602.8	ADH_N_2;ADH_zinc_N;ADH_zinc_N_2	N-terminal domain of oxidoreductase;Zinc-binding dehydrogenase;Zinc-binding dehydrogenase
gene-LOC123765842	LOC123765842	asparagine synthetase domain-containing protein 1-like, transcript variant X1	0.332	-1.5898	0.0156619	0.544883	yes	down	1.03	0.5	0.31	0.53	1.32	1.82	0.613333	1.22333	GO:0006529;GO:000406	BP:asparagine biosynthetic process;MF:asparagine synthas;	------	------	------	------	COG0367	E:Amino acid transport and metabolism	XP_042210769.1	asparagine synthetase domain-containing protein 1-like [Homarus americanus]	sp|Q0V8E4|ASND1_BOVIN;	Asparagine synthetase domain-containing protein 1 OS=Bos taurus OX=9913 GN=ASNSD1 PE=2 SV=1;	PF00733.23;PF13537.8	Asn_synthase;GATase_7	Asparagine synthase;Glutamine amidotransferase domain
gene-LOC123765869	LOC123765869	echinoderm microtubule-associated protein-like CG42247	0.024	-5.36849	0.000331337	0.0715003	yes	down	0	0.01	0.01	0.18	0.01	0.54	0.00666667	0.243333	------	------	K18595	EML1_2	------	------	ENOG410XNTQ;COG2319	S:Function unknown;	XP_042868750.1	echinoderm microtubule-associated protein-like CG42247 [Penaeus japonicus]	sp|Q9VUI3|EMAL_DROME;	Echinoderm microtubule-associated protein-like CG42247 OS=Drosophila melanogaster OX=7227 GN=DCX-EMAP PE=2 SV=3;	PF03451.16;PF00400.34;PF03607.19;PF12894.9	HELP;WD40;DCX;ANAPC4_WD40	HELP motif;WD domain, G-beta repeat;Doublecortin;Anaphase-promoting complex subunit 4 WD40 domain
gene-LOC123765877	LOC123765877	uncharacterized LOC123765877	0.049	-4.36153	0.0240936	0.647688	yes	down	0.02	0	0	0.07	0.2	0.03	0.00666667	0.1	------	------	------	------	------	------	ENOG410XRJN;ENOG4111F5N;ENOG410Z3RQ	S:Function unknown;	XP_042886262.1	synaptogenesis protein syg-2-like [Penaeus japonicus]	sp|Q7TSU7|KIRR2_MOUSE;	Kin of IRRE-like protein 2 OS=Mus musculus OX=10090 GN=Kirrel2 PE=1 SV=1;	PF13927.8;PF13895.8;PF07679.18;PF00047.27;PF16680.7;PF16681.7	Ig_3;Ig_2;I-set;ig;Ig_4;Ig_5	Immunoglobulin domain;Immunoglobulin domain;Immunoglobulin I-set domain;Immunoglobulin domain;T-cell surface glycoprotein CD3 delta chain;Ig-like domain on T-cell surface glycoprotein CD3 epsilon chain
gene-LOC123765944	LOC123765944	tripartite motif-containing protein 5-like	0.255	-1.97131	0.0122914	0.482572	yes	down	0.58	0.25	0.36	0.77	1.05	1.39	0.396667	1.07	------	------	------	------	------	------	ENOG4111G04;ENOG410YH9X	S:Function unknown;O:Posttranslational modification, protein turnover, chaperones	XP_042233198.1	uncharacterized protein LOC121873623 isoform X1 [Homarus americanus]	sp|P54985|PPIA_BLAGE;	Peptidyl-prolyl cis-trans isomerase OS=Blattella germanica OX=6973 GN=CYPA PE=2 SV=1;	PF00097.27;PF13445.8;PF13639.8;PF14634.8;PF13923.8;PF00160.23;PF13920.8;PF17123.7;PF14570.8;PF15227.8	zf-C3HC4;zf-RING_UBOX;zf-RING_2;zf-RING_5;zf-C3HC4_2;Pro_isomerase;zf-C3HC4_3;zf-RING_11;zf-RING_4;zf-C3HC4_4	Zinc finger, C3HC4 type;RING-type zinc-finger;Ring finger domain;zinc-RING finger domain;Zinc finger, C3HC4 type;Cyclophilin type peptidyl-prolyl cis-trans isomerase/CLD;Zinc finger, C3HC4 type;RING-like zinc finger;RING/Ubox like zinc-binding domain;zinc finger of C3HC4-type, RING
gene-LOC123766071	LOC123766071	papilin-like	0.349	-1.52032	0.042123	0.758021	yes	down	3.99	3.73	0.42	4.07	7.31	1.91	2.71333	4.43	GO:0030198;GO:0031012;GO:0005576;GO:0004222;GO:000486	BP:extracellular matrix organization;CC:extracellular matrix;CC:extracellular region;MF:metalloendopeptidase activity;MF:serine-type endopeptidase inhibitor activity;	K23624	PAPLN	------	------	ENOG410XQNP	O:Posttranslational modification, protein turnover, chaperones	XP_042237857.1	papilin-like isoform X1 [Homarus americanus]	sp|Q868Z9|PPN_DROME;	Papilin OS=Drosophila melanogaster OX=7227 GN=Ppn PE=1 SV=2;	PF00014.25;PF19030.2;PF07679.18;PF13927.8;PF13895.8;PF05986.16;PF00047.27;PF00090.21;PF07686.19;PF08686.13;PF00095.23	Kunitz_BPTI;TSP1_ADAMTS;I-set;Ig_3;Ig_2;ADAM_spacer1;ig;TSP_1;V-set;PLAC;WAP	Kunitz/Bovine pancreatic trypsin inhibitor domain;Thrombospondin type 1 domain;Immunoglobulin I-set domain;Immunoglobulin domain;Immunoglobulin domain;ADAM-TS Spacer 1;Immunoglobulin domain;Thrombospondin type 1 domain;Immunoglobulin V-set domain;PLAC;WAP-type
gene-LOC123766119	LOC123766119	cytoplasmic dynein 2 intermediate chain 1-like, transcript variant X1	3.339	1.73947	0.0488281	0.790424	yes	up	1.07	0.64	0.15	0.01	0.32	0.05	0.62	0.126667	GO:0042073;GO:0005868;GO:0005929;GO:0045503;GO:004550	BP:intraciliary transport;CC:cytoplasmic dynein complex;CC:cilium;MF:dynein light chain binding;MF:dynein heavy chain binding;	K22869	WDR60	------	------	ENOG410XQVN;ENOG4110VC9;ENOG410ZVYQ	S:Function unknown;	XP_042237732.1	cytoplasmic dynein 2 intermediate chain 1-like [Homarus americanus]	sp|Q8C761|DC2I1_MOUSE;	Cytoplasmic dynein 2 intermediate chain 1 OS=Mus musculus OX=10090 GN=Dync2i1 PE=1 SV=1;	------	------	------
gene-LOC123766141	LOC123766141	protein THEM6-like, transcript variant X3	3.586	1.84245	0.0276817	0.672393	yes	up	1.22	1.83	0.15	0.06	0.13	0.34	1.06667	0.176667	GO:001602	CC:integral component of membrane;	------	------	------	------	ENOG4111VEV;ENOG4111RKY	S:Function unknown;	XP_042237968.1	protein THEM6-like [Homarus americanus]	sp|Q9W440|THEM6_DROME;	Protein THEM6 OS=Drosophila melanogaster OX=7227 GN=CG4666 PE=2 SV=1;	PF13279.8;PF03061.24	4HBT_2;4HBT	Thioesterase-like superfamily;Thioesterase superfamily
gene-LOC123766159	LOC123766159	uncharacterized LOC123766159, transcript variant X1	0.238	-2.06902	0.00607101	0.352093	yes	down	7.53	13.88	6.56	24.38	54.52	7.72	9.32333	28.8733	GO:001602	CC:integral component of membrane;	------	------	------	------	------	------	XP_042237071.1	uncharacterized protein LOC121876178 isoform X2 [Homarus americanus]	------	------	------	------	------
gene-LOC123766171	LOC123766171	scavenger receptor class B member 1-like, transcript variant X1	3.597	1.8469	0.00563949	0.340985	yes	up	25.13	32.77	10.03	1.73	2.96	8.3	22.6433	4.33	GO:0005764;GO:0016021;GO:000504	CC:lysosome;CC:integral component of membrane;MF:scavenger receptor activity;	K13885;K12384	SCARB1;SCARB2, LIMP2, CD36L2	map04979;map05160;map04976;map04977;map04975;map04934;map04925;map04927;map04145;map04913;map04142	Cholesterol metabolism;Hepatitis C;Bile secretion;Vitamin digestion and absorption;Fat digestion and absorption;Cushing syndrome;Aldosterone synthesis and secretion;Cortisol synthesis and secretion;Phagosome;Ovarian steroidogenesis;Lysosome	ENOG410XS17	U:Intracellular trafficking, secretion, and vesicular transport	XP_042237644.1	scavenger receptor class B member 1-like isoform X1 [Homarus americanus]	sp|O18824|SCRB1_BOVIN;	Scavenger receptor class B member 1 OS=Bos taurus OX=9913 GN=SCARB1 PE=2 SV=1;	PF01130.23	CD36	CD36 family
gene-LOC123766173	LOC123766173	zinc finger SWIM domain-containing protein 4-like	0.175	-2.51493	0.0034598	0.26461	yes	down	2.51	1.68	1.12	108.59	556.94	0.88	1.77	222.137	GO:1902667;GO:0031462;GO:000827	BP:regulation of axon guidance;CC:Cul2-RING ubiquitin ligase complex;MF:zinc ion binding;	------	------	------	------	ENOG410XPZG	S:Function unknown	XP_042864149.1	zinc finger SWIM domain-containing protein 4-like isoform X2 [Penaeus japonicus]	sp|Q9P217|ZSWM5_HUMAN;	Zinc finger SWIM domain-containing protein 5 OS=Homo sapiens OX=9606 GN=ZSWIM5 PE=2 SV=2;	------	------	------
gene-LOC123766248	LOC123766248	uncharacterized LOC123766248, transcript variant X1	8.242	3.04293	0.00368625	0.271394	yes	up	1.27	0.12	0.02	0.02	0.03	0.02	0.47	0.0233333	------	------	K04558	SNCAIP	map05012;map05022	Parkinson disease;Pathways of neurodegeneration - multiple diseases	COG0666	S:Function unknown	XP_042237679.1	uncharacterized protein LOC121876548 [Homarus americanus]	sp|Q9Y6H5|SNCAP_HUMAN;	Synphilin-1 OS=Homo sapiens OX=9606 GN=SNCAIP PE=1 SV=2;	PF12796.9;PF13857.8;PF13637.8;PF13606.8;PF00023.32	Ank_2;Ank_5;Ank_4;Ank_3;Ank	Ankyrin repeats;Ankyrin repeats;Ankyrin repeats;Ankyrin repeat;Ankyrin repeat
gene-LOC123766258	LOC123766258	uncharacterized LOC123766258, transcript variant X5	2.47	1.3047	0.0492975	0.791035	yes	up	12.05	6.85	1.48	1.52	3.61	1.99	6.79333	2.37333	GO:0015074;GO:000367	BP:DNA integration;MF:nucleic acid binding;	------	------	------	------	COG2801	L:Replication, recombination and repair	XP_042209286.1	uncharacterized protein LOC121857342 isoform X2 [Homarus americanus]	------	------	------	------	------
gene-LOC123766336	LOC123766336	uncharacterized LOC123766336	0.11	-3.18096	0.0411358	0.758021	yes	down	0.1	0.04	0.08	0.25	0	1.15	0.0733333	0.466667	------	------	------	------	------	------	------	------	------	------	------	------	------	------	------
gene-LOC123766393	LOC123766393	uncharacterized LOC123766393	3.35	1.74395	0.0484615	0.790424	yes	up	2.92	0.49	1.63	0.11	0.27	0.78	1.68	0.386667	------	------	------	------	------	------	ENOG4111F82	S:Function unknown	XP_042241454.1	uncharacterized protein LOC121879038 [Homarus americanus]	------	------	------	------	------
gene-LOC123766410	LOC123766410	probable ATP-dependent RNA helicase DDX17, transcript variant X1	2.204	1.14035	0.029279	0.684288	yes	up	23.81	25.09	6.29	3.27	5.68	6.79	18.3967	5.24667	GO:0016787;GO:0003724;GO:0003676;GO:000552	MF:hydrolase activity;MF:RNA helicase activity;MF:nucleic acid binding;MF:ATP binding;	K13178;K12823	DDX17;DDX5, DBP2	map05205;map05202;map03040	Proteoglycans in cancer;Transcriptional misregulation in cancer;Spliceosome	COG0513	L:Replication, recombination and repair	XP_042241317.1	ATP-dependent RNA helicase dbp2-like isoform X1 [Homarus americanus]	sp|Q501J6|DDX17_MOUSE;	Probable ATP-dependent RNA helicase DDX17 OS=Mus musculus OX=10090 GN=Ddx17 PE=1 SV=1;	PF00270.31;PF00271.33;PF04851.17;PF16203.7	DEAD;Helicase_C;ResIII;ERCC3_RAD25_C	DEAD/DEAH box helicase;Helicase conserved C-terminal domain;Type III restriction enzyme, res subunit;ERCC3/RAD25/XPB C-terminal helicase
gene-LOC123766426	LOC123766426	serine/threonine/tyrosine-interacting protein B-like, transcript variant X1	2.762	1.46563	0.0104743	0.438451	yes	up	5.36	2.45	0.79	0.29	0.88	0.7	2.86667	0.623333	GO:000813	MF:protein tyrosine/serine/threonine phosphatase activity;	K18042	STYX	------	------	COG2453	T:Signal transduction mechanisms	XP_042207134.1	serine/threonine/tyrosine-interacting protein B-like [Homarus americanus]	sp|Q5U593|STYXB_XENLA;	Serine/threonine/tyrosine-interacting protein B OS=Xenopus laevis OX=8355 GN=styx-b PE=2 SV=1;	PF00782.22	DSPc	Dual specificity phosphatase, catalytic domain
gene-LOC123766453	LOC123766453	probable serine/threonine-protein kinase roco5	0.356	-1.49005	0.00371227	0.271712	yes	down	11.06	6.4	2.47	6.45	12.42	15.31	6.64333	11.3933	------	------	------	------	------	------	------	------	XP_042229275.1	mucin-2-like isoform X1 [Homarus americanus]	------	------	------	------	------
gene-LOC123766463	LOC123766463	charged multivesicular body protein 1a-like	2.459	1.29834	0.0391278	0.752414	yes	up	21.95	17.37	3.2	1.1	6.49	3.55	14.1733	3.71333	GO:0016192;GO:0007034;GO:0032509;GO:0015031;GO:0045324;GO:0007076;GO:0000815;GO:0005771;GO:001636	BP:vesicle-mediated transport;BP:vacuolar transport;BP:endosome transport via multivesicular body sorting pathway;BP:protein transport;BP:late endosome to vacuole transport;BP:mitotic chromosome condensation;CC:ESCRT III complex;CC:multivesicular body;CC:nuclear matrix;	K12197	CHMP1, VPS46, DID2	map04144;map04217	Endocytosis;Necroptosis	COG5491	N:Cell motility	XP_042207244.1	charged multivesicular body protein 1a-like [Homarus americanus]	sp|Q6PHF0|CHM1A_DANRE;	Charged multivesicular body protein 1a OS=Danio rerio OX=7955 GN=chmp1a PE=2 SV=1;	PF03357.23;PF03398.16	Snf7;Ist1	Snf7;Regulator of Vps4 activity in the MVB pathway
gene-LOC123766502	LOC123766502	tyrosine--tRNA ligase, mitochondrial-like, transcript variant X4	0.397	-1.3327	0.0353748	0.73594	yes	down	1.5	0.99	0.61	0.88	1.88	2.3	1.03333	1.68667	GO:0006437;GO:0004831;GO:0003723;GO:000552	BP:tyrosyl-tRNA aminoacylation;MF:tyrosine-tRNA ligase activity;MF:RNA binding;MF:ATP binding;	K01866	YARS, tyrS	map00970	Aminoacyl-tRNA biosynthesis	COG0162	J:Translation, ribosomal structure and biogenesis	XP_042241502.1	tyrosine--tRNA ligase, mitochondrial-like isoform X2 [Homarus americanus]	sp|Q9W107|SYYM_DROME;	Tyrosine--tRNA ligase, mitochondrial OS=Drosophila melanogaster OX=7227 GN=TyrRS-m PE=2 SV=1;	PF00579.27	tRNA-synt_1b	tRNA synthetases class I
gene-LOC123766562	LOC123766562	nuclear factor interleukin-3-regulated protein-like, transcript variant X1	4.005	2.00193	0.0248624	0.647688	yes	up	16.14	33.22	81.4	11.14	11.92	10.64	43.5867	11.2333	GO:000370	MF:transcription factor activity, sequence-specific DNA binding;	K12114	VRI	map04711	Circadian rhythm - fly	ENOG410Z28A;ENOG410YJ8G;ENOG410XTM4	K:Transcription;S:Function unknown	XP_042239410.1	putative mediator of RNA polymerase II transcription subunit 26 [Homarus americanus]	sp|Q6IMZ0|NFIL3_RAT;	Nuclear factor interleukin-3-regulated protein OS=Rattus norvegicus OX=10116 GN=Nfil3 PE=2 SV=1;	PF07716.17;PF00170.23	bZIP_2;bZIP_1	Basic region leucine zipper;bZIP transcription factor
gene-LOC123766564	LOC123766564	neurexin-4-like	42.956	5.4248	0.000473634	0.0878933	yes	up	3.43	0.92	0.06	0	0	0.04	1.47	0.0133333	GO:0016021;GO:0000287;GO:000889	CC:integral component of membrane;MF:magnesium ion binding;MF:holo-[acyl-carrier-protein] synthase activity;	K07380	CNTNAP2	map04514	Cell adhesion molecules	ENOG410XPHG	S:Function unknown	XP_042220114.1	neurexin-4-like isoform X4 [Homarus americanus]	sp|Q94887|NRX4_DROME;	Neurexin-4 OS=Drosophila melanogaster OX=7227 GN=Nrx-IV PE=1 SV=2;	PF02210.26;PF00054.25;PF00754.27;PF13385.8;PF00008.29	Laminin_G_2;Laminin_G_1;F5_F8_type_C;Laminin_G_3;EGF	Laminin G domain;Laminin G domain;F5/8 type C domain;Concanavalin A-like lectin/glucanases superfamily;EGF-like domain
gene-LOC123766570	LOC123766570	guanidinobutyrase-like, transcript variant X1	0.459	-1.12435	0.0468064	0.780768	yes	down	35.04	27.84	8.02	23.02	22.72	40.82	23.6333	28.8533	GO:0016813;GO:004687	MF:hydrolase activity, acting on carbon-nitroge;MF:metal ion binding;	K01480	speB	map00330	Arginine and proline metabolism	COG0010	E:Amino acid transport and metabolism	XP_042225596.1	guanidinobutyrase-like [Homarus americanus]	sp|Q90XD2|SPEB_CHICK;	Agmatinase, mitochondrial OS=Gallus gallus OX=9031 GN=AGMAT PE=2 SV=1;	PF00491.23	Arginase	Arginase family
gene-LOC123766582	LOC123766582	putative tricarboxylate transport protein, mitochondrial	2.609	1.38368	0.037366	0.746087	yes	up	34.92	18.92	3.19	1.28	6.38	5.39	19.01	4.35	GO:001602	CC:integral component of membrane;	K15100	SLC25A1, CTP	------	------	ENOG410YAYP	S:Function unknown	XP_042205556.1	putative tricarboxylate transport protein, mitochondrial [Homarus americanus]	sp|P34519|TXTP_CAEEL;	Putative tricarboxylate transport protein, mitochondrial OS=Caenorhabditis elegans OX=6239 GN=K11H3.3 PE=3 SV=1;	PF00153.29	Mito_carr	Mitochondrial carrier protein
gene-LOC123766685	LOC123766685	uncharacterized LOC123766685	12.78	3.67581	0.0172329	0.561737	yes	up	1.37	1.14	0.09	0.06	0	0.06	0.866667	0.04	------	------	K24496	NPHS1	------	------	ENOG410XRJN	S:Function unknown	KAG7158197.1	Nephrin-like 6, partial [Homarus americanus]	sp|Q9QZS7|NPHN_MOUSE;	Nephrin OS=Mus musculus OX=10090 GN=Nphs1 PE=1 SV=2;	PF00047.27;PF13927.8;PF07679.18;PF13895.8;PF00041.23;PF08205.14;PF17736.3	ig;Ig_3;I-set;Ig_2;fn3;C2-set_2;Ig_C17orf99	Immunoglobulin domain;Immunoglobulin domain;Immunoglobulin I-set domain;Immunoglobulin domain;Fibronectin type III domain;CD80-like C2-set immunoglobulin domain;C17orf99 Ig domain
gene-LOC123766714	LOC123766714	regulator of G-protein signaling 9-binding protein-like	0.234	-2.09725	0.0274568	0.67119	yes	down	0.06	0.23	0.18	0.3	0.88	0.58	0.156667	0.586667	------	------	K25405	RGS9BP	------	------	ENOG4111F7N	U:Intracellular trafficking, secretion, and vesicular transport	XP_042203659.1	regulator of G-protein signaling 9-binding protein-like [Homarus americanus]	sp|Q6XK22|R9BP_CHICK;	Regulator of G-protein signaling 9-binding protein OS=Gallus gallus OX=9031 GN=RGS9BP PE=2 SV=1;	------	------	------
gene-LOC123766733	LOC123766733	carbohydrate sulfotransferase 10-like	0.23	-2.11916	0.00841608	0.400516	yes	down	48.3	23.49	44.98	110.42	45.61	221.43	38.9233	125.82	------	------	------	------	------	------	ENOG4111FVW	S:Function unknown	XP_042203920.1	carbohydrate sulfotransferase 10-like [Homarus americanus]	sp|Q6GNS1|CHSTA_XENLA;	Carbohydrate sulfotransferase 10 OS=Xenopus laevis OX=8355 GN=chst10 PE=2 SV=1;	PF03567.16	Sulfotransfer_2	Sulfotransferase family
gene-LOC123766744	LOC123766744	uncharacterized LOC123766744, transcript variant X1	4.256	2.08942	0.00486872	0.3151	yes	up	14.88	18.2	4.1	0.29	4.31	1.88	12.3933	2.16	------	------	K04599	MTH	------	------	ENOG4111I4H	S:Function unknown	XP_042203413.1	uncharacterized protein LOC121853402 [Homarus americanus]	sp|Q95NT6|MTH2_DROYA;	G-protein coupled receptor Mth2 OS=Drosophila yakuba OX=7245 GN=mth2 PE=3 SV=1;	PF00002.26;PF06652.14	7tm_2;Methuselah_N	7 transmembrane receptor;Methuselah N-terminus
gene-LOC123766783	LOC123766783	sequestosome-1-like	4.861	2.28138	1.75722e-05	0.0122186	yes	up	672.02	690.02	159.01	39.99	64.14	84.67	507.017	62.9333	GO:000827	MF:zinc ion binding;	K14381	SQSTM1	map04137;map05418;map04218;map05131;map05014;map04380;map04217;map05022;map04140	Mitophagy - animal;Fluid shear stress and atherosclerosis;Cellular senescence;Shigellosis;Amyotrophic lateral sclerosis;Osteoclast differentiation;Necroptosis;Pathways of neurodegeneration - multiple diseases;Autophagy - animal	ENOG410XYAV	S:Function unknown	XP_042203837.1	sequestosome-1-like isoform X1 [Homarus americanus]	sp|Q13501|SQSTM_HUMAN;	Sequestosome-1 OS=Homo sapiens OX=9606 GN=SQSTM1 PE=1 SV=1;	PF00569.19;PF00564.26;PF16577.7	ZZ;PB1;UBA_5	Zinc finger, ZZ type;PB1 domain;UBA domain
gene-LOC123766821	LOC123766821	actin, muscle-like	11.336	3.5029	0.0208828	0.600558	yes	up	0.41	0.26	1.79	0	0	0.26	0.82	0.0866667	------	------	------	------	------	------	COG5277	Z:Cytoskeleton	KAG7156687.1	Actin-like 18 [Homarus americanus]	sp|P49871|ACT_MANSE;	Actin, muscle OS=Manduca sexta OX=7130 PE=2 SV=1;	PF00022.21	Actin	Actin
gene-LOC123766860	LOC123766860	tumor necrosis factor alpha-induced protein 8-like protein, transcript variant X1	4.612	2.20533	0.00305677	0.256126	yes	up	17.67	8.37	1.03	0.58	2.06	0.62	9.02333	1.08667	GO:004298	BP:regulation of apoptotic process;	------	------	------	------	ENOG4111KN4	A:RNA processing and modification	XP_027232480.1	tumor necrosis factor alpha-induced protein 8-like protein [Penaeus vannamei]	sp|Q28ZG0|TFP8L_DROPS;	Tumor necrosis factor alpha-induced protein 8-like protein OS=Drosophila pseudoobscura pseudoobscura OX=46245 GN=GA17951 PE=3 SV=1;	PF05527.13	DUF758	Domain of unknown function
gene-LOC123766905	LOC123766905	uncharacterized LOC123766905	5.827	2.54265	0.00978475	0.430149	yes	up	0.24	0.46	0.26	0.05	0.03	0.04	0.32	0.04	------	------	------	------	------	------	ENOG410Z25J;ENOG410YSNN	S:Function unknown;	XP_042858741.1	uncharacterized protein LOC122244830 [Penaeus japonicus]	sp|P22374|DPOM_ASCIM;	Probable DNA polymerase OS=Ascobolus immersus OX=5191 PE=3 SV=1;	PF03175.15	DNA_pol_B_2	DNA polymerase type B, organellar and viral
gene-LOC123766920	LOC123766920	uncharacterized LOC123766920	2.94	1.55593	0.034998	0.73594	yes	up	5.37	8.1	0.88	0.61	0.72	1.49	4.78333	0.94	------	------	------	------	------	------	------	------	XP_042237234.1	uncharacterized protein LOC121876265 [Homarus americanus]	------	------	------	------	------
gene-LOC123766965	LOC123766965	uncharacterized LOC123766965	0.157	-2.67465	0.00761624	0.379563	yes	down	6.45	3.21	2.85	3.56	4.5	50	4.17	19.3533	GO:0005576;GO:000806	CC:extracellular region;MF:chitin binding;	------	------	------	------	ENOG4111Y42	S:Function unknown	XP_042203790.1	U-scoloptoxin(01)-Cw1a-like [Homarus americanus]	sp|P0DPW5|TX11A_CORWE;	U-scoloptoxi;	PF01607.26	CBM_14	Chitin binding Peritrophin-A domain
gene-LOC123767062	LOC123767062	probable protein phosphatase 2C T23F11.1, transcript variant X1	3.674	1.87724	0.0262656	0.650972	yes	up	2.82	0.82	0.33	0.24	0.23	0.07	1.32333	0.18	GO:0046872;GO:000472	MF:metal ion binding;MF:protein serine/threonine phosphatase activity;	K14803	PTC2_3	------	------	COG0631	T:Signal transduction mechanisms	XP_042211532.1	probable protein phosphatase 2C T23F11.1 [Homarus americanus]	sp|P49596|PP2C2_CAEEL;	Probable protein phosphatase 2C T23F11.1 OS=Caenorhabditis elegans OX=6239 GN=ppm-2 PE=3 SV=2;	PF00481.23;PF13672.8	PP2C;PP2C_2	Protein phosphatase 2C;Protein phosphatase 2C
gene-LOC123767095	LOC123767095	uncharacterized LOC123767095	0.098	-3.35379	0.00067046	0.107583	yes	down	6.72	7.53	1.03	6.82	103.05	3.29	5.09333	37.72	------	------	------	------	------	------	------	------	XP_042886201.1	uncharacterized protein LOC122262281 [Penaeus japonicus]	------	------	------	------	------
gene-LOC123767103	LOC123767103	uncharacterized LOC123767103	0.297	-1.7532	0.00709167	0.365265	yes	down	0.99	0.76	0.59	1.16	1.92	2.48	0.78	1.85333	GO:0007605;GO:005095	BP:sensory perception of sound;BP:sensory perception of light stimulus;	------	------	------	------	ENOG4111MSH;ENOG4110362	S:Function unknown;O:Posttranslational modification, protein turnover, chaperones	XP_042213557.1	uncharacterized protein LOC121860463 [Homarus americanus]	sp|Q80VW5|WHRN_MOUSE;	Whirlin OS=Mus musculus OX=10090 GN=Whrn PE=1 SV=3;	PF00595.26;PF17820.3;PF13180.8	PDZ;PDZ_6;PDZ_2	PDZ domain;PDZ domain;PDZ domain
gene-LOC123767106	LOC123767106	rhomboid-related protein 2-like, transcript variant X1	2.744	1.45653	0.0202669	0.595448	yes	up	48.45	16.83	20.7	4.05	14.84	5.57	28.66	8.15333	GO:0016021;GO:0004252;GO:000550	CC:integral component of membrane;MF:serine-type endopeptidase activity;MF:calcium ion binding;	K02857	RHBDL1_2_3	------	------	COG0705	S:Function unknown	XP_042213551.1	rhomboid-related protein 1-like isoform X1 [Homarus americanus]	sp|P58872|RHBL3_HUMAN;	Rhomboid-related protein 3 OS=Homo sapiens OX=9606 GN=RHBDL3 PE=2 SV=1;	PF01694.24;PF00036.34;PF13499.8;PF13202.8	Rhomboid;EF-hand_1;EF-hand_7;EF-hand_5	Rhomboid family;EF hand;EF-hand domain pair;EF hand
gene-LOC123767128	LOC123767128	MBT domain-containing protein 1-like, transcript variant X1	0.419	-1.2552	0.0369016	0.746087	yes	down	1.75	0.6	0.27	0.83	1.33	1.37	0.873333	1.17667	GO:0006325;GO:0006342;GO:0006355;GO:0005634;GO:0008270;GO:000367	BP:chromatin organization;BP:chromatin silencing;BP:regulation of transcription, DNA-templated;CC:nucleus;MF:zinc ion binding;MF:DNA binding;	------	------	------	------	ENOG410ZCJZ	S:Function unknown	XP_042215636.1	MBT domain-containing protein 1-like isoform X1 [Homarus americanus]	sp|Q29L50|SMBT_DROPS;	Polycomb protein Sfmbt OS=Drosophila pseudoobscura pseudoobscura OX=46245 GN=Sfmbt PE=3 SV=2;	PF02820.20;PF00536.32;PF07647.19	MBT;SAM_1;SAM_2	mbt repeat;SAM domain;SAM domain
gene-LOC123767247	LOC123767247	venom allergen 5-like, transcript variant X1	0.072	-3.79947	0.0434766	0.760204	yes	down	0.08	0.1	0	0.11	0	1.36	0.06	0.49	GO:000557	CC:extracellular region;	------	------	------	------	COG2340	S:Function unknown	XP_042218918.1	venom allergen 5 2-like isoform X1 [Homarus americanus]	sp|P35786|VA5_VESSQ;	Venom allergen 5 OS=Vespula squamosa OX=30214 PE=1 SV=1;	PF00188.28	CAP	Cysteine-rich secretory protein family
gene-LOC123767297	LOC123767297	amino acid transporter AVT1J-like	4.442	2.15127	0.0365273	0.746087	yes	up	0.71	1.46	2.65	0.48	0.14	0.25	1.60667	0.29	GO:001602	CC:integral component of membrane;	K15015	SLC32A, VGAT	map04727;map04723;map04721;map05032;map05033	GABAergic synapse;Retrograde endocannabinoid signaling;Synaptic vesicle cycle;Morphine addiction;Nicotine addiction	COG0814	E:Amino acid transport and metabolism	XP_042214090.1	amino acid transporter AVT1D-like isoform X4 [Homarus americanus]	sp|F4IUW3|AVT1C_ARATH;	Amino acid transporter AVT1C OS=Arabidopsis thaliana OX=3702 GN=AVT1C PE=1 SV=1;	PF01490.20	Aa_trans	Transmembrane amino acid transporter protein
gene-LOC123767298	LOC123767298	uncharacterized LOC123767298	2.57	1.36183	0.0353066	0.73594	yes	up	582.89	695.09	146.46	85.26	162.77	83.58	474.813	110.537	------	------	------	------	------	------	ENOG410Y8ZQ;ENOG4111JQ2	S:Function unknown;	AXC43914.1	chitin binding-like protein, partial [Procambarus clarkii]	------	------	PF03067.17	LPMO_10	Lytic polysaccharide mono-oxygenase, cellulose-degrading
gene-LOC123767318	LOC123767318	uncharacterized LOC123767318	4.167	2.0591	0.0130053	0.494841	yes	up	6.13	4.04	0.44	0.18	1.23	0.18	3.53667	0.53	------	------	------	------	------	------	------	------	------	------	------	------	------	------	------
gene-LOC123767351	LOC123767351	G patch domain-containing protein 3-like	2.596	1.3763	0.038561	0.751944	yes	up	3.38	7.53	1.3	0.5	1.5	1.18	4.07	1.06	GO:0032480;GO:0039536;GO:000367	BP:negative regulation of type I interferon production;BP:negative regulation of RIG-I signaling pathway;MF:nucleic acid binding;	------	------	------	------	ENOG410XQ0M	S:Function unknown	XP_042229765.1	G patch domain-containing protein 3-like [Homarus americanus]	sp|Q8BIY1|GPTC3_MOUSE;	G patch domain-containing protein 3 OS=Mus musculus OX=10090 GN=Gpatch3 PE=2 SV=1;	PF01585.25	G-patch	G-patch domain
gene-LOC123767366	LOC123767366	-	0.397	-1.33147	0.0363289	0.746087	yes	down	7.16	2.69	3.56	5.8	5.84	11.04	4.47	7.56	------	------	------	------	------	------	COG0666	S:Function unknown	KAG0710688.1	Notch-regulated ankyrin repeat-containing protein [Chionoecetes opilio]	sp|Q5U5A6|NRARP_XENLA;	Notch-regulated ankyrin repeat-containing protein OS=Xenopus laevis OX=8355 GN=nrarp PE=1 SV=1;	------	------	------
gene-LOC123767369	LOC123767369	NPC intracellular cholesterol transporter 2 homolog a-like	6.301	2.65556	5.45592e-05	0.0273145	yes	up	334.46	148.54	185.45	10.73	22.94	46.18	222.817	26.6167	GO:0032367;GO:000557	BP:intracellular cholesterol transport;CC:extracellular region;	K13443	NPC2	map04979;map04142	Cholesterol metabolism;Lysosome	ENOG4111Q8S	S:Function unknown	XP_042212674.1	NPC intracellular cholesterol transporter 2-like [Homarus americanus]	sp|Q9VQ62|NPC2_DROME;	NPC intracellular cholesterol transporter 2 homolog a OS=Drosophila melanogaster OX=7227 GN=Npc2a PE=2 SV=1;	PF02221.17	E1_DerP2_DerF2	ML domain
gene-LOC123767372	LOC123767372	uncharacterized LOC123767372	15.649	3.96797	0.0373463	0.746087	yes	up	0.65	0	0.01	0	0.01	0.01	0.22	0.00666667	GO:0016021;GO:000550	CC:integral component of membrane;MF:calcium ion binding;	------	------	------	------	ENOG410XPEI;ENOG410Z372	S:Function unknown;	XP_042887239.1	uncharacterized protein LOC122263022 isoform X2 [Penaeus japonicus]	sp|O43897|TLL1_HUMAN;	Tolloid-like protein 1 OS=Homo sapiens OX=9606 GN=TLL1 PE=1 SV=1;	PF00431.22;PF00008.29;PF00059.23	CUB;EGF;Lectin_C	CUB domain;EGF-like domain;Lectin C-type domain
gene-LOC123767379	LOC123767379	uncharacterized LOC123767379	0.26	-1.94272	0.0031094	0.257731	yes	down	133.49	317.06	187.89	490.09	959.6	485.61	212.813	645.1	------	------	------	------	------	------	ENOG410Y3CQ;ENOG410YNMD;ENOG4111UJD;ENOG410YVIA;ENOG410Z24F	S:Function unknown;	KAG7164656.1	putative group 7 allergen and hemolymph juvenile hormone-binding protein-like 2 [Homarus americanus]	------	------	PF06585.13;PF16984.7	JHBP;Grp7_allergen	Haemolymph juvenile hormone binding protein;Group 7 allergen
gene-LOC123767468	LOC123767468	uncharacterized LOC123767468, transcript variant X1	0.203	-2.298	0.00362495	0.271394	yes	down	2.21	4.22	2.86	15.46	9.59	5.06	3.09667	10.0367	GO:001602	CC:integral component of membrane;	K12737	SDCCAG10	------	------	ENOG410ZKUB;ENOG4111G84	S:Function unknown;	XP_042240209.1	uncharacterized protein LOC121878201 isoform X5 [Homarus americanus]	------	------	PF16041.7;PF16040.7	DUF4793;DUF4792	Domain of unknown function;Domain of unknown function
gene-LOC123767536	LOC123767536	uncharacterized LOC123767536	3.391	1.76185	0.0199431	0.59254	yes	up	4.38	4.34	0.7	0.09	1.26	0.56	3.14	0.636667	------	------	------	------	------	------	ENOG410ZNCI	S:Function unknown	XP_042216683.1	uncharacterized protein LOC121862450 [Homarus americanus]	------	------	PF07534.18	TLD	TLD
gene-LOC123767575	LOC123767575	TAF6-like RNA polymerase II p300/CBP-associated factor-associated factor 65 kDa subunit 6L	0.46	-1.12175	0.0373007	0.746087	yes	down	1.74	1.26	0.39	1.16	1.52	1.62	1.13	1.43333	GO:0006367;GO:0000124;GO:0005669;GO:0046695;GO:0016251;GO:004698	BP:transcription initiation from RNA polymerase II promoter;CC:SAGA complex;CC:transcription factor TFIID complex;CC:SLI;MF:obsolete general RNA polymerase II transcription factor activity;MF:protein heterodimerization activity;	K03131	TAF6	map03022	Basal transcription factors	COG5095	K:Transcription	XP_042203096.1	TAF6-like RNA polymerase II p300/CBP-associated factor-associated factor 65 kDa subunit 6L [Homarus americanus]	sp|Q8R2K4|TAF6L_MOUSE;	TAF6-like RNA polymerase II p300/CBP-associated factor-associated factor 65 kDa subunit 6L OS=Mus musculus OX=10090 GN=Taf6l PE=1 SV=1;	PF02969.19;PF07571.15	TAF;TAF6_C	TATA box binding protein associated factor;TAF6 C-terminal HEAT repeat domain
gene-LOC123767609	LOC123767609	uncharacterized LOC123767609	2.773	1.47149	0.0320795	0.71826	yes	up	452.43	117.22	254.29	51.11	58.72	100.01	274.647	69.9467	------	------	------	------	------	------	------	------	XP_042216511.1	uncharacterized protein LOC121862348 isoform X2 [Homarus americanus]	------	------	------	------	------
gene-LOC123767624	LOC123767624	inositol-trisphosphate 3-kinase homolog, transcript variant X1	2.718	1.44277	0.0235228	0.640126	yes	up	17.44	35.14	7.63	2.15	9.84	3.95	20.07	5.31333	GO:0032958;GO:001630	BP:inositol phosphate biosynthetic process;MF:kinase activity;	K00911	ITPK	map04070;map04020;map00562	Phosphatidylinositol signaling system;Calcium signaling pathway;Inositol phosphate metabolism	ENOG410Y8AC	I:Lipid transport and metabolism	XP_042216571.1	inositol-trisphosphate 3-kinase homolog isoform X2 [Homarus americanus]	sp|Q95Q62|IP3KH_CAEEL;	Inositol-trisphosphate 3-kinase homolog OS=Caenorhabditis elegans OX=6239 GN=lfe-2 PE=1 SV=1;	PF03770.18	IPK	Inositol polyphosphate kinase
gene-LOC123767628	LOC123767628	juvenile hormone esterase-like	0.361	-1.46884	0.0365846	0.746087	yes	down	179.44	136.82	138.32	378.24	197.18	231.9	151.527	269.107	GO:005268	MF:carboxylic ester hydrolase activity;	------	------	------	------	COG2272	I:Lipid transport and metabolism	XP_042208761.1	cholinesterase 1-like [Homarus americanus]	sp|P19835|CEL_HUMAN;	Bile salt-activated lipase OS=Homo sapiens OX=9606 GN=CEL PE=1 SV=3;	PF00135.30	COesterase	Carboxylesterase family
gene-LOC123767647	LOC123767647	uncharacterized LOC123767647, transcript variant X1	0.033	-4.92199	0.00352532	0.265801	yes	down	0.02	0.01	0	0.07	0.49	0	0.01	0.186667	------	------	------	------	------	------	------	------	XP_042216909.1	uncharacterized protein LOC121862654 [Homarus americanus]	------	------	------	------	------
gene-LOC123767665	LOC123767665	hornerin-like	0.299	-1.74139	0.000731643	0.114465	yes	down	3.05	3.52	1.81	4.18	7.35	8.1	2.79333	6.54333	------	------	K19519	TGFBI, BIGH3	------	------	COG2335	M:Cell wall/membrane/envelope biogenesis	AYD41593.1	transforming growth factor-beta-induced protein ig-h3-like protein, partial [Procambarus clarkii]	sp|Q15582|BGH3_HUMAN;	Transforming growth factor-beta-induced protein ig-h3 OS=Homo sapiens OX=9606 GN=TGFBI PE=1 SV=1;	PF02469.24	Fasciclin	Fasciclin domain
gene-LOC123767691	LOC123767691	elongation of very long chain fatty acids protein 4-like, transcript variant X1	2.812	1.4916	0.0198051	0.591601	yes	up	0.83	0.49	0.15	0.04	0.2	0.1	0.49	0.113333	GO:0006633;GO:0016021;GO:0102337;GO:0102336;GO:0102338;GO:010275	BP:fatty acid biosynthetic process;CC:integral component of membrane;MF:3-oxo-cerotoyl-CoA synthase activity;MF:3-oxo-arachidoyl-CoA synthase activity;MF:3-oxo-lignoceronyl-CoA synthase activity;MF:very-long-chain 3-ketoacyl-CoA synthase activity;	K10249	ELOVL4	map01040;map00062	Biosynthesis of unsaturated fatty acids;Fatty acid elongation	ENOG410XRWT	I:Lipid transport and metabolism	XP_042216491.1	elongation of very long chain fatty acids protein 4-like isoform X1 [Homarus americanus]	sp|Q9GZR5|ELOV4_HUMAN;	Elongation of very long chain fatty acids protein 4 OS=Homo sapiens OX=9606 GN=ELOVL4 PE=1 SV=1;	PF01151.20	ELO	GNS1/SUR4 family
gene-LOC123767698	LOC123767698	transcription factor Sp4-like, transcript variant X1	2.307	1.20628	0.0411945	0.758021	yes	up	3.85	3.67	0.67	0.38	0.99	0.78	2.73	0.716667	------	------	K09200	SP-N	------	------	COG5048	S:Function unknown	XP_042216347.1	transcription factor Sp9-like isoform X1 [Homarus americanus]	sp|Q90WR8|SP3_CHICK;	Transcription factor Sp3 OS=Gallus gallus OX=9031 GN=SP3 PE=1 SV=1;	PF13465.8;PF00096.28;PF13894.8;PF15909.7	zf-H2C2_2;zf-C2H2;zf-C2H2_4;zf-C2H2_8	Zinc-finger double domain;Zinc finger, C2H2 type;C2H2-type zinc finger;C2H2-type zinc ribbon
gene-LOC123767702	LOC123767702	uncharacterized LOC123767702, transcript variant X1	2.875	1.52355	0.0395709	0.757739	yes	up	1.15	0.52	0.11	0.06	0.17	0.12	0.593333	0.116667	GO:001602	CC:integral component of membrane;	------	------	------	------	------	------	XP_042208718.1	uncharacterized protein LOC121856987 isoform X1 [Homarus americanus]	------	------	------	------	------
gene-LOC123767709	LOC123767709	pyruvate dehydrogenase [acetyl-transferring]-phosphatase 1, mitochondrial-like	3.387	1.75999	0.0260603	0.649742	yes	up	3.85	0.87	0.22	0.11	0.25	0.4	1.64667	0.253333	GO:0016021;GO:0046872;GO:000472	CC:integral component of membrane;MF:metal ion binding;MF:protein serine/threonine phosphatase activity;	K01102	PDP	------	------	COG0631	T:Signal transduction mechanisms	XP_042216343.1	pyruvate dehydrogenase [acetyl-transferring]-phosphatase 1, mitochondrial-like [Homarus americanus]	sp|P35816|PDP1_BOVIN;	[Pyruvate dehydrogenase [acetyl-transferring]]-phosphatase 1, mitochondrial OS=Bos taurus OX=9913 GN=PDP1 PE=1 SV=1;	PF00481.23	PP2C	Protein phosphatase 2C
gene-LOC123767721	LOC123767721	protein lines-like, transcript variant X1	2.571	1.36229	0.0412944	0.758021	yes	up	2.53	1.01	0.83	0.28	0.35	0.45	1.45667	0.36	------	------	K22533	LINS1	------	------	ENOG410XSHH	S:Function unknown	XP_042214878.1	protein lines-like [Homarus americanus]	sp|Q9V4Z9|LINES_DROME;	Protein lines OS=Drosophila melanogaster OX=7227 GN=lin PE=1 SV=1;	PF14694.8;PF14695.8	LINES_N;LINES_C	Lines N-terminus;Lines C-terminus
gene-LOC123767730	LOC123767730	uncharacterized LOC123767730, transcript variant X1	0.389	-1.36239	0.0282776	0.679314	yes	down	1.25	0.6	0.33	1.07	1.25	0.93	0.726667	1.08333	------	------	------	------	------	------	------	------	------	------	------	------	PF12879.9	SICA_C	SICA C-terminal inner membrane domain
gene-LOC123767745	LOC123767745	ectonucleoside triphosphate diphosphohydrolase 5-like, transcript variant X1	2.55	1.35048	0.01838	0.573526	yes	up	23.17	7.8	4.28	1.47	5.03	2.06	11.75	2.85333	GO:0016021;GO:0016787;GO:0045134;GO:000552	CC:integral component of membrane;MF:hydrolase activity;MF:uridine-diphosphatase activity;MF:ATP binding;	K01511	ENTPD5_6	map00240;map01232;map00230	Pyrimidine metabolism;Nucleotide metabolism;Purine metabolism	COG5371;COG5371	G:Carbohydrate transport and metabolism;O:Posttranslational modification, protein turnover, chaperones	XP_042881755.1	ectonucleoside triphosphate diphosphohydrolase 5-like isoform X2 [Penaeus japonicus]	sp|E1BPW0|ENTP5_BOVIN;	Ectonucleoside triphosphate diphosphohydrolase 5 OS=Bos taurus OX=9913 GN=ENTPD5 PE=3 SV=1;	PF01150.19	GDA1_CD39	GDA1/CD39
gene-LOC123767749	LOC123767749	long-chain-fatty-acid--CoA ligase 4-like, transcript variant X1	3.332	1.7362	0.00522185	0.330303	yes	up	245.75	125.56	20.5	15.36	23.78	22.75	130.603	20.63	GO:001687	MF:ligase activity;	K01897	ACSL, fadD	map04714;map03320;map04920;map00061;map00071;map04146;map04216	Thermogenesis;PPAR signaling pathway;Adipocytokine signaling pathway;Fatty acid biosynthesis;Fatty acid degradation;Peroxisome;Ferroptosis	COG1022	I:Lipid transport and metabolism	XP_042216607.1	long-chain-fatty-acid--CoA ligase 4-like [Homarus americanus]	sp|Q9QUJ7|ACSL4_MOUSE;	Long-chain-fatty-acid--CoA ligase 4 OS=Mus musculus OX=10090 GN=Acsl4 PE=1 SV=2;	PF00501.30	AMP-binding	AMP-binding enzyme
gene-LOC123767752	LOC123767752	cytochrome P450 2L1-like	0.04	-4.63217	0.00101623	0.141323	yes	down	0.15	0.59	5.21	76.24	50.32	0.52	1.98333	42.36	GO:0005506;GO:0016705;GO:0004497;GO:002003	MF:iron ion binding;MF:oxidoreductase activity, acting on paired donors, with incorporation or reduction of molecular oxygen;MF:monooxygenase activity;MF:heme binding;	K07418	CYP2J	map04750;map00590;map00591;map05417;map04726;map04913	Inflammatory mediator regulation of TRP channels;Arachidonic acid metabolism;Linoleic acid metabolism;Lipid and atherosclerosis;Serotonergic synapse;Ovarian steroidogenesis	COG2124	Q:Secondary metabolites biosynthesis, transport and catabolism	XP_042870717.1	cytochrome P450 2L1-like [Penaeus japonicus]	sp|Q27712|CP2L1_PANAR;	Cytochrome P450 2L1 OS=Panulirus argus OX=6737 GN=CYP2L1 PE=1 SV=1;	PF00067.24	p450	Cytochrome P450
gene-LOC123767904	LOC123767904	glucose-6-phosphate exchanger SLC37A4-like, transcript variant X1	3.033	1.60076	0.0206005	0.598226	yes	up	16.56	44.5	9	5.17	4.41	4.22	23.3533	4.6	GO:0016021;GO:002285	CC:integral component of membrane;MF:transmembrane transporter activity;	K08171	SLC37A4	map04973	Carbohydrate digestion and absorption	COG2271	G:Carbohydrate transport and metabolism	XP_042238380.1	glucose-6-phosphate exchanger SLC37A4-like isoform X1 [Homarus americanus]	sp|O43826|G6PT1_HUMAN;	Glucose-6-phosphate exchanger SLC37A4 OS=Homo sapiens OX=9606 GN=SLC37A4 PE=1 SV=1;	PF07690.18	MFS_1	Major Facilitator Superfamily
gene-LOC123767906	LOC123767906	eukaryotic translation initiation factor 2-alpha kinase 3-like, transcript variant X1	2.57	1.3615	0.0330139	0.721921	yes	up	6.04	6.39	1.43	0.28	1.73	1.66	4.62	1.22333	GO:0005524;GO:000467	MF:ATP binding;MF:protein kinase activity;	------	------	------	------	ENOG410XS0B	T:Signal transduction mechanisms	XP_042238217.1	eukaryotic translation initiation factor 2-alpha kinase-like isoform X2 [Homarus americanus]	sp|Q9NIV1|E2AK3_DROME;	Eukaryotic translation initiation factor 2-alpha kinase OS=Drosophila melanogaster OX=7227 GN=PEK PE=1 SV=2;	PF00069.27;PF07714.19;PF01011.23;PF13360.8;PF14531.8;PF03109.18	Pkinase;PK_Tyr_Ser-Thr;PQQ;PQQ_2;Kinase-like;ABC1	Protein kinase domain;Protein tyrosine and serine/threonine kinase;PQQ enzyme repeat;PQQ-like domain;Kinase-like;ABC1 atypical kinase-like domain
gene-LOC123767907	LOC123767907	collagen alpha-1(XVI) chain-like	0.226	-2.14565	0.00670287	0.364723	yes	down	11.52	2.38	3.84	20.19	6.58	15.5	5.91333	14.09	GO:000558	CC:collagen trimer;	------	------	------	------	------	------	XP_042238218.1	collagen alpha-2(VI) chain-like [Homarus americanus]	------	------	PF01391.20	Collagen	Collagen triple helix repeat
gene-LOC123767908	LOC123767908	EMI domain-containing protein 1-like	0.385	-1.37703	0.046344	0.780707	yes	down	23.74	5.13	9.64	17.28	13.9	25.08	12.8367	18.7533	GO:000558	CC:collagen trimer;	------	------	------	------	------	------	XP_042238219.1	collagen alpha-2(IX) chain-like [Homarus americanus]	------	------	PF01391.20	Collagen	Collagen triple helix repeat
gene-LOC123767927	LOC123767927	serine/threonine-protein kinase mig-15-like, transcript variant X1	2.377	1.24928	0.0181639	0.573526	yes	up	48.81	24.05	8.26	3.04	10.81	7.11	27.04	6.98667	------	------	K08840	TNIK	map04013	MAPK signaling pathway - fly	ENOG410XPHR	T:Signal transduction mechanisms	XP_042236471.1	misshapen-like kinase 1 isoform X6 [Homarus americanus]	sp|Q23356|MIG15_CAEEL;	Serine/threonine-protein kinase mig-15 OS=Caenorhabditis elegans OX=6239 GN=mig-15 PE=2 SV=3;	PF00780.24;PF00069.27;PF07714.19;PF03109.18	CNH;Pkinase;PK_Tyr_Ser-Thr;ABC1	CNH domain;Protein kinase domain;Protein tyrosine and serine/threonine kinase;ABC1 atypical kinase-like domain
gene-LOC123767955	LOC123767955	brain tumor protein-like, transcript variant X2	3.137	1.6495	0.0136133	0.506122	yes	up	1.73	4.34	2.51	0.5	1.05	0.63	2.86	0.726667	GO:0005737;GO:000827	CC:cytoplasm;MF:zinc ion binding;	K11997	TRIM2_3	------	------	ENOG410XQJ4	S:Function unknown	XP_042229409.1	brain tumor protein-like [Homarus americanus]	sp|Q8MQJ9|BRAT_DROME;	Brain tumor protein OS=Drosophila melanogaster OX=7227 GN=brat PE=1 SV=2;	PF01436.23;PF00643.26;PF17170.6;PF18975.2;PF13445.8;PF00097.27	NHL;zf-B_box;DUF5128;DUF5711;zf-RING_UBOX;zf-C3HC4	NHL repeat;B-box zinc finger;6-bladed beta-propeller;Family of unknown function;RING-type zinc-finger;Zinc finger, C3HC4 type
gene-LOC123767974	LOC123767974	acyl-coenzyme A thioesterase 13-like, transcript variant X4	0.415	-1.2694	0.0242593	0.647688	yes	down	21.62	7.66	5.52	12.8	16.48	22.37	11.6	17.2167	GO:0051289;GO:0120163;GO:0005739;GO:004761	BP:protein homotetramerization;BP:negative regulation of cold-induced thermogenesis;CC:mitochondrion;MF:acyl-CoA hydrolase activity;	K17362	ACOT13	------	------	COG2050	Q:Secondary metabolites biosynthesis, transport and catabolism	XP_027224438.1	acyl-coenzyme A thioesterase 13-like [Penaeus vannamei]	sp|Q9NPJ3|ACO13_HUMAN;	Acyl-coenzyme A thioesterase 13 OS=Homo sapiens OX=9606 GN=ACOT13 PE=1 SV=1;	PF03061.24;PF13622.8;PF14539.8	4HBT;4HBT_3;DUF4442	Thioesterase superfamily;Thioesterase-like superfamily;Domain of unknown function
gene-LOC123767981	LOC123767981	uncharacterized LOC123767981, transcript variant X2	5.178	2.37235	0.00684548	0.365095	yes	up	1.68	1.53	0.23	0.01	0.31	0.12	1.14667	0.146667	------	------	------	------	------	------	------	------	XP_042238149.1	uncharacterized protein LOC121876802 isoform X1 [Homarus americanus]	------	------	------	------	------
gene-LOC123767984	LOC123767984	proteoglycan 4-like	0.205	-2.28317	0.0350933	0.73594	yes	down	11.51	1.76	2.44	21.56	2.68	3.75	5.23667	9.33	------	------	------	------	------	------	------	------	------	------	------	------	------	------	------
gene-LOC123768078	LOC123768078	metalloreductase STEAP4-like, transcript variant X2	0.342	-1.54703	0.0424187	0.758021	yes	down	2.3	0.92	2.46	4.13	3.77	5.08	1.89333	4.32667	GO:0055072;GO:0016021;GO:001000	BP:iron ion homeostasis;CC:integral component of membrane;CC:endosome membrane;	K10142;K19876	STEAP3, TSAP6;STEAP4	map04216;map04115	Ferroptosis;p53 signaling pathway	COG2085	S:Function unknown	XP_042204668.1	metalloreductase STEAP4-like [Homarus americanus]	sp|Q4V8K1|STEA4_RAT;	Metalloreductase STEAP4 OS=Rattus norvegicus OX=10116 GN=Steap4 PE=1 SV=1;	PF03807.19;PF01794.21;PF03446.17	F420_oxidored;Ferric_reduct;NAD_binding_2	NADP oxidoreductase coenzyme F420-dependent;Ferric reductase like transmembrane component;NAD binding domain of 6-phosphogluconate dehydrogenase
gene-LOC123768115	LOC123768115	superoxide dismutase [Cu-Zn] 5-like, transcript variant X1	3.667	1.8746	0.0048841	0.3151	yes	up	42.99	48.49	5.2	3.49	7.89	3.95	32.2267	5.11	GO:0016021;GO:0004784;GO:004687	CC:integral component of membrane;MF:superoxide dismutase activity;MF:metal ion binding;	K04565	SOD1	map05208;map05012;map05016;map05014;map04213;map04146;map05022;map05020	Chemical carcinogenesis - reactive oxygen species;Parkinson disease;Huntington disease;Amyotrophic lateral sclerosis;Longevity regulating pathway - multiple species;Peroxisome;Pathways of neurodegeneration - multiple diseases;Prion disease	COG2032	P:Inorganic ion transport and metabolism	XP_042231910.1	LOW QUALITY PROTEIN: superoxide dismutase [Cu-Zn]-like [Homarus americanus]	sp|Q54G70|SODC5_DICDI;	Superoxide dismutase [Cu-Zn] 5 OS=Dictyostelium discoideum OX=44689 GN=sodE PE=3 SV=1;	PF00080.22	Sod_Cu	Copper/zinc superoxide dismutase
gene-LOC123768117	LOC123768117	fructose-bisphosphate aldolase-like	0.334	-1.58142	0.00630025	0.356805	yes	down	282.51	173.56	176.71	326.21	396.88	621.73	210.927	448.273	GO:0006096;GO:000433	BP:glycolytic process;MF:fructose-bisphosphate aldolase activity;	K01623	ALDO	map00010;map00030;map00051;map04066	Glycolysis / Gluconeogenesis;Pentose phosphate pathway;Fructose and mannose metabolism;HIF-1 signaling pathway	COG3588	G:Carbohydrate transport and metabolism	XP_037799765.1	fructose-bisphosphate aldolase-like [Penaeus monodon]	sp|P07764|ALF_DROME;	Fructose-bisphosphate aldolase OS=Drosophila melanogaster OX=7227 GN=Ald1 PE=1 SV=5;	PF00274.21	Glycolytic	Fructose-bisphosphate aldolase class-I
gene-LOC123768161	LOC123768161	-	0.03	-5.03941	0.00656768	0.358957	yes	down	0	0.15	0	1.2	0	1.16	0.05	0.786667	GO:001602	CC:integral component of membrane;	K13649	FOLR	map01523;map04144	Antifolate resistance;Endocytosis	ENOG4111IU4	U:Intracellular trafficking, secretion, and vesicular transport	XP_042855605.1	folate receptor alpha-like [Penaeus japonicus]	sp|P35846|FOLR1_MOUSE;	Folate receptor alpha OS=Mus musculus OX=10090 GN=Folr1 PE=1 SV=2;	------	------	------
gene-LOC123768164	LOC123768164	siderophore biosynthesis regulatory protein URBS1-like, transcript variant X1	2.222	1.15178	0.0409136	0.758021	yes	up	8.76	5.38	0.97	0.68	1.35	1.78	5.03667	1.27	GO:0006355;GO:0005634;GO:0043565;GO:000827	BP:regulation of transcription, DNA-templated;CC:nucleus;MF:sequence-specific DNA binding;MF:zinc ion binding;	K09237	TTK	map04013	MAPK signaling pathway - fly	ENOG4111H3T;COG5048;ENOG4111KCG	S:Function unknown;	XP_042231893.1	GATA-type transcription factor sreA-like isoform X1 [Homarus americanus]	sp|Q7KRI2|LOLAL_DROME;	Longitudinals lacking protein-like OS=Drosophila melanogaster OX=7227 GN=lolal PE=1 SV=1;	PF00651.33;PF00320.29;PF08271.14	BTB;GATA;TF_Zn_Ribbon	BTB/POZ domain;GATA zinc finger;TFIIB zinc-binding
gene-LOC123768180	LOC123768180	uncharacterized LOC123768180, transcript variant X1	0.183	-2.44856	0.00257172	0.236674	yes	down	0.36	0.28	0.43	1.9	0.93	1.18	0.356667	1.33667	------	------	------	------	------	------	------	------	XP_042232173.1	uncharacterized protein LOC121873005 [Homarus americanus]	------	------	------	------	------
gene-LOC123768185	LOC123768185	uncharacterized LOC123768185, transcript variant X1	4.676	2.22518	0.0182466	0.573526	yes	up	5.47	8.62	0.5	0.08	1.53	0.53	4.86333	0.713333	------	------	------	------	------	------	------	------	------	------	------	------	------	------	------
gene-LOC123768200	LOC123768200	mucin-22-like, transcript variant X1	19.637	4.29553	1.55059e-06	0.00182997	yes	up	2372.93	1016.23	151.02	2.51	12.56	65.13	1180.06	26.7333	GO:0005576;GO:000806	CC:extracellular region;MF:chitin binding;	------	------	------	------	ENOG41113S9;ENOG41126RR	S:Function unknown;	XP_042240874.1	cell wall protein SED1-like [Homarus americanus]	------	------	PF01607.26	CBM_14	Chitin binding Peritrophin-A domain
gene-LOC123768205	LOC123768205	acyl-CoA:lysophosphatidylglycerol acyltransferase 1-like, transcript variant X1	3.776	1.91693	0.0427296	0.758021	yes	up	8.3	0.6	0.42	0.33	0.23	0.53	3.10667	0.363333	GO:0016021;GO:001674	CC:integral component of membrane;MF:transferase activity, transferring acyl groups;	K13514	LPGAT1	map00564	Glycerophospholipid metabolism	COG0204	I:Lipid transport and metabolism	XP_042232032.1	acyl-CoA:lysophosphatidylglycerol acyltransferase 1-like [Homarus americanus]	sp|Q92604|LGAT1_HUMAN;	Acyl-CoA:lysophosphatidylglycerol acyltransferase 1 OS=Homo sapiens OX=9606 GN=LPGAT1 PE=1 SV=1;	PF16076.7;PF01553.23	Acyltransf_C;Acyltransferase	Acyltransferase C-terminus;Acyltransferase
gene-LOC123768285	LOC123768285	dnaJ homolog subfamily C member 21-like, transcript variant X1	6.073	2.60244	0.00525171	0.330303	yes	up	15.09	10.26	0.57	0.14	2.09	0.47	8.64	0.9	GO:0008270;GO:000367	MF:zinc ion binding;MF:nucleic acid binding;	K09506	DNAJA5	------	------	ENOG410XNV5	O:Posttranslational modification, protein turnover, chaperones	XP_027232338.1	dnaJ homolog subfamily C member 21-like [Penaeus vannamei]	sp|Q6PGY5|DJC21_DANRE;	DnaJ homolog subfamily C member 21 OS=Danio rerio OX=7955 GN=dnajc21 PE=2 SV=1;	PF00226.33;PF12171.10;PF12756.9;PF12874.9	DnaJ;zf-C2H2_jaz;zf-C2H2_2;zf-met	DnaJ domain;Zinc-finger double-stranded RNA-binding;C2H2 type zinc-finger;Zinc-finger of C2H2 type
gene-LOC123768334	LOC123768334	-	0.002	-8.73217	0.0254694	0.647688	yes	down	0	0	0	0	1.44	2.44	0	1.29333	GO:0005737;GO:0000502;GO:000563	CC:cytoplasm;CC:proteasome complex;CC:nucleus;	K06691	RPN13	map03050;map05169;map05012;map05010;map05016;map05017;map05014;map05022;map05020	Proteasome;Epstein-Barr virus infection;Parkinson disease;Alzheimer disease;Huntington disease;Spinocerebellar ataxia;Amyotrophic lateral sclerosis;Pathways of neurodegeneration - multiple diseases;Prion disease	ENOG410XSJJ	O:Posttranslational modification, protein turnover, chaperones	XP_042213830.1	proteasomal ubiquitin receptor ADRM1-like isoform X1 [Homarus americanus]	sp|Q6NZ09|ADRM1_DANRE;	Proteasomal ubiquitin receptor ADRM1 OS=Danio rerio OX=7955 GN=adrm1b PE=1 SV=1;	------	------	------
gene-LOC123768385	LOC123768385	AN1-type zinc finger protein 2A-like, transcript variant X1	4.325	2.11259	0.00324893	0.262346	yes	up	12.12	32.8	5.19	0.84	2.89	4.25	16.7033	2.66	GO:0008270;GO:001649	MF:zinc ion binding;MF:oxidoreductase activity;	K24685	ZFAND2	------	------	ENOG4111JCH	S:Function unknown	XP_042241243.1	AN1-type zinc finger protein 2A-like [Homarus americanus]	sp|Q8WV99|ZFN2B_HUMAN;	AN1-type zinc finger protein 2B OS=Homo sapiens OX=9606 GN=ZFAND2B PE=1 SV=1;	PF01428.18;PF02809.22	zf-AN1;UIM	AN1-like Zinc finger;Ubiquitin interaction motif
gene-LOC123768423	LOC123768423	serine/threonine-protein kinase Warts-like, transcript variant X4	2.354	1.23482	0.0245673	0.647688	yes	up	6.69	6.45	4.85	1.08	2.82	1.91	5.99667	1.93667	GO:0000278;GO:0035329;GO:0004674;GO:0004698;GO:0004672;GO:000552	BP:mitotic cell cycle;BP:hippo signaling;MF:protein serine/threonine kinase activity;MF:calcium-dependent protein kinase C activity;MF:protein kinase activity;MF:ATP binding;	K08791	LATS1_2, Wts	map04214;map04392;map04390;map04391	Apoptosis - fly;Hippo signaling pathway - multiple species;Hippo signaling pathway;Hippo signaling pathway - fly	ENOG410XQC0;ENOG410ZW2M	T:Signal transduction mechanisms;	XP_042211293.1	serine/threonine-protein kinase Warts-like [Homarus americanus]	sp|Q9VA38|WARTS_DROME;	Serine/threonine-protein kinase Warts OS=Drosophila melanogaster OX=7227 GN=wts PE=1 SV=1;	PF00069.27;PF07714.19;PF03109.18	Pkinase;PK_Tyr_Ser-Thr;ABC1	Protein kinase domain;Protein tyrosine and serine/threonine kinase;ABC1 atypical kinase-like domain
gene-LOC123768449	LOC123768449	uncharacterized LOC123768449	0.139	-2.84989	0.037285	0.746087	yes	down	0.06	0	0.03	0.07	0.35	0.11	0.03	0.176667	GO:0016021;GO:000493	CC:integral component of membrane;MF:G-protein coupled receptor activity;	------	------	------	------	------	------	XP_042211028.1	uncharacterized protein LOC121858593 [Homarus americanus]	------	------	PF00001.23	7tm_1	7 transmembrane receptor
gene-LOC123768450	LOC123768450	mucin-5AC-like	0.174	-2.52067	0.0113199	0.459989	yes	down	0.18	0.93	0.1	0.6	4.4	0.28	0.403333	1.76	------	------	------	------	------	------	------	------	XP_042206968.1	mucin-5AC-like [Homarus americanus]	------	------	PF00643.26;PF13639.8	zf-B_box;zf-RING_2	B-box zinc finger;Ring finger domain
gene-LOC123768482	LOC123768482	uncharacterized protein YJR142W-like, transcript variant X1	6.493	2.69887	0.00300369	0.254981	yes	up	4.87	9.77	0.52	0.2	1.19	0.15	5.05333	0.513333	GO:001678	MF:hydrolase activity;	------	------	------	------	COG0494	L:Replication, recombination and repair	KAG7158460.1	Nudix hydrolase 20,-like [Homarus americanus]	sp|P47173|YJ9J_YEAST;	Uncharacterized protein YJR142W OS=Saccharomyces cerevisiae;	PF15916.7;PF00293.30	DUF4743;NUDIX	Domain of unknown function;NUDIX domain
gene-LOC123768485	LOC123768485	uncharacterized LOC123768485	3.83	1.93723	0.00928775	0.418149	yes	up	2.89	1.44	0.68	0.07	0.69	0.16	1.67	0.306667	------	------	------	------	------	------	------	------	------	------	------	------	------	------	------
gene-LOC123768513	LOC123768513	urea transporter 1-like	3.183	1.67016	0.000792786	0.119548	yes	up	53.43	21.2	12.71	3.31	7.81	5.95	29.1133	5.69	GO:0016021;GO:0005886;GO:001520	CC:integral component of membrane;CC:plasma membrane;MF:urea transmembrane transporter activity;	K08716	SLC14A	------	------	COG4413	E:Amino acid transport and metabolism	XP_042222458.1	urea transporter 1-like isoform X1 [Homarus americanus]	sp|D3INW7|UT1_CAPHI;	Urea transporter 1 OS=Capra hircus OX=9925 GN=SLC14A1 PE=2 SV=1;	PF03253.16	UT	Urea transporter
gene-LOC123768522	LOC123768522	uncharacterized LOC123768522	0.016	-5.94509	0.00256049	0.236674	yes	down	0	0	0	0.57	0.08	0.9	0	0.516667	------	------	------	------	------	------	ENOG410ZCK4;ENOG4111G04;ENOG4111FF0;ENOG410ZJQM;ENOG410XQS1	S:Function unknown;O:Posttranslational modification, protein turnover, chaperones;O:Posttranslational modification, protein turnover, chaperones	KAG7162708.1	Tripartite motif-containing protein 59-like 4, partial [Homarus americanus]	sp|Q922Y2|TRI59_MOUSE;	Tripartite motif-containing protein 59 OS=Mus musculus OX=10090 GN=Trim59 PE=1 SV=2;	PF00097.27;PF13639.8;PF14634.8;PF13445.8;PF13923.8;PF13920.8;PF17123.7;PF15227.8;PF14570.8;PF14447.8	zf-C3HC4;zf-RING_2;zf-RING_5;zf-RING_UBOX;zf-C3HC4_2;zf-C3HC4_3;zf-RING_11;zf-C3HC4_4;zf-RING_4;Prok-RING_4	Zinc finger, C3HC4 type;Ring finger domain;zinc-RING finger domain;RING-type zinc-finger;Zinc finger, C3HC4 type;Zinc finger, C3HC4 type;RING-like zinc finger;zinc finger of C3HC4-type, RING;RING/Ubox like zinc-binding domain;Prokaryotic RING finger family 4
gene-LOC123768526	LOC123768526	uncharacterized LOC123768526	0.081	-3.63067	0.0457714	0.780707	yes	down	1.09	0	0	1.08	0.3	4.77	0.363333	2.05	GO:004687	MF:metal ion binding;	------	------	------	------	------	------	XP_042222281.1	uncharacterized protein LOC121866577 isoform X1 [Homarus americanus]	------	------	------	------	------
gene-LOC123768635	LOC123768635	uncharacterized LOC123768635, transcript variant X1	3.465	1.79287	0.0164468	0.556347	yes	up	41.5	92.07	13.78	8.46	4.6	11.79	49.1167	8.28333	------	------	------	------	------	------	------	------	------	------	------	------	------	------	------
gene-LOC123768641	LOC123768641	uncharacterized LOC123768641, transcript variant X3	0.461	-1.11829	0.0165195	0.557298	yes	down	12.36	7.99	4.28	8.05	16.66	10.19	8.21	11.6333	------	------	------	------	------	------	------	------	XP_042204218.1	uncharacterized protein LOC121853899 [Homarus americanus]	------	------	PF15294.8	Leu_zip	Leucine zipper
gene-LOC123768651	LOC123768651	dystrophin-like	4.041	2.01483	0.0360249	0.742814	yes	up	0.92	0.52	0.07	0.02	0.19	0.03	0.503333	0.08	GO:0005886;GO:000827	CC:plasma membrane;MF:zinc ion binding;	------	------	------	------	ENOG410XQUI;COG5069	Z:Cytoskeleton;	XP_042237920.1	dystrophin-like [Homarus americanus]	sp|Q7YU29|DMDE_DROME;	Dystrophin, isoform E OS=Drosophila melanogaster OX=7227 GN=Dys PE=1 SV=1;	PF09068.13;PF09069.13;PF00569.19;PF00397.28	EF-hand_2;EF-hand_3;ZZ;WW	EF hand;EF-hand;Zinc finger, ZZ type;WW domain
gene-LOC123768678	LOC123768678	uncharacterized LOC123768678, transcript variant X2	2.211	1.14438	0.0486254	0.790424	yes	up	8.52	3.71	1.38	0.64	2.23	0.96	4.53667	1.27667	------	------	------	------	------	------	------	------	XP_042237681.1	uncharacterized protein LOC121876546 isoform X1 [Homarus americanus]	------	------	------	------	------
gene-LOC123768680	LOC123768680	uncharacterized LOC123768680	8.155	3.02764	0.0235777	0.640126	yes	up	0.49	0.34	0.02	0.01	0.05	0	0.283333	0.02	------	------	K24047	ESPN	------	------	COG0666;ENOG410ZKNR	S:Function unknown;	XP_042237161.1	uncharacterized protein LOC121876227 isoform X1 [Homarus americanus]	------	------	------	------	------
gene-LOC123768704	LOC123768704	uncharacterized LOC123768704, transcript variant X1	3.735	1.9013	0.0166549	0.55964	yes	up	7.03	5.38	0.99	0.2	1.93	0.28	4.46667	0.803333	------	------	------	------	------	------	------	------	XP_042222744.1	uncharacterized protein LOC121867050 isoform X1 [Homarus americanus]	------	------	PF02257.17	RFX_DNA_binding	RFX DNA-binding domain
gene-LOC123768715	LOC123768715	uncharacterized LOC123768715	0.168	-2.57409	0.0113564	0.459989	yes	down	0.34	0.33	0.02	0.52	1.81	0.13	0.23	0.82	------	------	------	------	------	------	------	------	KAG7156281.1	hypothetical protein Hamer_G006001 [Homarus americanus]	------	------	------	------	------
gene-LOC123768718	LOC123768718	splicing factor, suppressor of white-apricot homolog	2.149	1.10362	0.0383265	0.751187	yes	up	11.89	13.37	8.77	2.22	5.25	4.43	11.3433	3.96667	GO:0006396;GO:000372	BP:RNA processing;MF:RNA binding;	------	------	------	------	ENOG410ZQGI	A:RNA processing and modification	XP_042212591.1	splicing factor, suppressor of white-apricot homolog isoform X2 [Homarus americanus]	sp|P12297|SUWA_DROME;	Protein suppressor of white apricot OS=Drosophila melanogaster OX=7227 GN=s;	PF09750.11;PF01805.22	DRY_EERY;Surp	Alternative splicing regulator;Surp module
gene-LOC123768719	LOC123768719	baculoviral IAP repeat-containing protein 7-like, transcript variant X1	0.208	-2.26416	0.00286357	0.250246	yes	down	2.58	0.41	0.14	1.43	3.7	2.5	1.04333	2.54333	GO:004687	MF:metal ion binding;	K16061	BIRC7_8	map04120;map05200;map05145;map04215;map05222	Ubiquitin mediated proteolysis;Pathways in cancer;Toxoplasmosis;Apoptosis - multiple species;Small cell lung cancer	ENOG410YPNM	O:Posttranslational modification, protein turnover, chaperones	XP_042204179.1	baculoviral IAP repeat-containing protein 7-B-like [Homarus americanus]	sp|O62640|PIAP_PIG;	Putative inhibitor of apoptosis OS=Sus scrofa OX=9823 GN=PIAP PE=2 SV=1;	PF00653.23;PF13920.8;PF14447.8	BIR;zf-C3HC4_3;Prok-RING_4	Inhibitor of Apoptosis domain;Zinc finger, C3HC4 type;Prokaryotic RING finger family 4
gene-LOC123768720	LOC123768720	uncharacterized LOC123768720	0.182	-2.46142	0.0390835	0.752414	yes	down	0.11	0.29	0.11	1.09	0.05	0.38	0.17	0.506667	GO:004230	MF:structural constituent of cuticle;	------	------	------	------	ENOG41120ID	S:Function unknown	XP_042204067.1	serine/arginine repetitive matrix protein 1-like [Homarus americanus]	------	------	PF00379.25	Chitin_bind_4	Insect cuticle protein
gene-LOC123768721	LOC123768721	glutamate receptor ionotropic, delta-2-like, transcript variant X1	10.328	3.36852	0.0356872	0.739505	yes	up	0.02	0.05	0.5	0.02	0.02	0.03	0.19	0.0233333	------	------	------	------	------	------	ENOG411155S;COG1960	S:Function unknown;I:Lipid transport and metabolism	XP_042204109.1	ionotropic receptor 21a-like [Homarus americanus]	sp|Q61625|GRID2_MOUSE;	Glutamate receptor ionotropic, delta-2 OS=Mus musculus OX=10090 GN=Grid2 PE=1 SV=1;	PF10613.11;PF00060.28;PF00497.22	Lig_chan-Glu_bd;Lig_chan;SBP_bac_3	Ligated ion channel L-glutamate- and glycine-binding site;Ligand-gated ion channel;Bacterial extracellular solute-binding proteins, family 3
gene-LOC123768727	LOC123768727	beta-1,3-galactosyltransferase 2-like, transcript variant X1	0.159	-2.65542	0.0204623	0.597099	yes	down	0.21	0.11	0.05	0.12	1.59	0.05	0.123333	0.586667	GO:0006486;GO:0016021;GO:0000139;GO:001675	BP:protein glycosylation;CC:integral component of membrane;CC:Golgi membrane;MF:transferase activity, transferring hexosyl groups;	------	------	------	------	ENOG410ZZ1B	S:Function unknown	XP_042204196.1	beta-1,3-galactosyltransferase 5-like [Homarus americanus]	sp|Q9Y2C3|B3GT5_HUMAN;	Beta-1,3-galactosyltransferase 5 OS=Homo sapiens OX=9606 GN=B3GALT5 PE=1 SV=1;	PF01762.23	Galactosyl_T	Galactosyltransferase
gene-LOC123768734	LOC123768734	uncharacterized LOC123768734, transcript variant X2	3.135	1.64856	0.0433236	0.760204	yes	up	6.03	6.77	1.33	0.43	0.58	1.7	4.71	0.903333	------	------	------	------	------	------	------	------	------	------	------	------	------	------	------
gene-LOC123768744	LOC123768744	S-phase kinase-associated protein 2-like, transcript variant X1	3.612	1.853	0.00474186	0.314017	yes	up	5.4	3.94	0.59	0.25	0.76	0.61	3.31	0.54	GO:001630	MF:kinase activity;	K03875	SKP2, FBXL1	map04110;map05203;map05200;map05169;map04068;map04120;map04150;map05222	Cell cycle;Viral carcinogenesis;Pathways in cancer;Epstein-Barr virus infection;FoxO signaling pathway;Ubiquitin mediated proteolysis;mTOR signaling pathway;Small cell lung cancer	ENOG410Z2W2	O:Posttranslational modification, protein turnover, chaperones	XP_042204110.1	S-phase kinase-associated protein 2-like [Homarus americanus]	sp|Q9Z0Z3|SKP2_MOUSE;	S-phase kinase-associated protein 2 OS=Mus musculus OX=10090 GN=Skp2 PE=1 SV=1;	PF12937.9;PF00646.35	F-box-like;F-box	F-box-like;F-box domain
gene-LOC123768751	LOC123768751	NAD(+) hydrolase sarm1-like, transcript variant X1	7.984	2.99706	0.000160418	0.0446176	yes	up	9.97	23.95	14.76	0.48	2.72	2.74	16.2267	1.98	------	------	------	------	------	------	ENOG410XQ4A	S:Function unknown	XP_042237529.1	NAD(+) hydrolase sarm1-like isoform X2 [Homarus americanus]	sp|Q6IDD9|SARM1_DROME;	NA;	PF07647.19;PF00536.32;PF13676.8;PF00514.25	SAM_2;SAM_1;TIR_2;Arm	SAM domain;SAM domain;TIR domain;Armadillo/beta-catenin-like repeat
gene-LOC123768770	LOC123768770	innexin inx2-like	0.22	-2.18639	0.022764	0.626186	yes	down	0.07	0.08	0.03	0.19	0.23	0.07	0.06	0.163333	GO:0006811;GO:0005886;GO:0016021;GO:000592	BP:ion transport;CC:plasma membrane;CC:integral component of membrane;CC:gap junction;	K22037	inx, zpg, ogre, shakB	------	------	ENOG410Y2UW	U:Intracellular trafficking, secretion, and vesicular transport	XP_042229755.1	innexin inx2-like [Homarus americanus]	sp|Q9V427|INX2_DROME;	Innexin inx2 OS=Drosophila melanogaster OX=7227 GN=Inx2 PE=1 SV=1;	PF00876.20	Innexin	Innexin
gene-LOC123768866	LOC123768866	uncharacterized LOC123768866	17.223	4.10625	0.00408042	0.290174	yes	up	2.01	6.78	0.71	0.28	0	0	3.16667	0.0933333	------	------	------	------	------	------	------	------	XP_042204217.1	uncharacterized protein LOC121853898 [Homarus americanus]	------	------	------	------	------
gene-LOC123768907	LOC123768907	uncharacterized LOC123768907, transcript variant X6	3.556	1.83025	0.0055574	0.340035	yes	up	13.56	9.35	2.36	1.3	0.92	2.78	8.42333	1.66667	------	------	------	------	------	------	------	------	------	------	------	------	------	------	------
gene-LOC123768912	LOC123768912	dynein axonemal heavy chain 7-like, transcript variant X1	5.712	2.51393	0.010386	0.437681	yes	up	1.21	0.06	0.12	0.03	0.08	0.02	0.463333	0.0433333	GO:0007018;GO:0005737;GO:0005929;GO:0030286;GO:0005874;GO:0008569;GO:000552	BP:microtubule-based movement;CC:cytoplasm;CC:cilium;CC:dynein complex;CC:microtubule;MF:ATP-dependent microtubule motor activity, minus-end-directed;MF:ATP binding;	K10408	DNAH	map05016;map05022;map05014	Huntington disease;Pathways of neurodegeneration - multiple diseases;Amyotrophic lateral sclerosis	COG5245	Z:Cytoskeleton	XP_042204756.1	dynein axonemal heavy chain 7-like isoform X2 [Homarus americanus]	sp|Q8WXX0|DYH7_HUMAN;	Dynein axonemal heavy chain 7 OS=Homo sapiens OX=9606 GN=DNAH7 PE=1 SV=2;	PF12774.9;PF08393.15;PF12781.9;PF12780.9;PF12777.9;PF12775.9;PF18199.3;PF03028.17;PF17852.3;PF18198.3;PF07728.16;PF17857.3	AAA_6;DHC_N2;AAA_9;AAA_8;MT;AAA_7;Dynein_C;Dynein_heavy;Dynein_AAA_lid;AAA_lid_11;AAA_5;AAA_lid_1	Hydrolytic ATP binding site of dynein motor region;Dynein heavy chain, N-terminal region 2;ATP-binding dynein motor region;P-loop containing dynein motor region D4;Microtubule-binding stalk of dynein motor;P-loop containing dynein motor region;Dynein heavy chain C-terminal domain;Dynein heavy chain region D6 P-loop domain;Dynein heavy chain AAA lid domain;Dynein heavy chain AAA lid domain;AAA dom…
gene-LOC123768936	LOC123768936	UDP-sugar transporter UST74c-like, transcript variant X1	2.643	1.40243	0.0387507	0.751944	yes	up	4.06	1.48	0.35	0.15	0.74	0.42	1.96333	0.436667	GO:0008643;GO:001602	BP:carbohydrate transport;CC:integral component of membrane;	K15281	SLC35D	------	------	COG5070	U:Intracellular trafficking, secretion, and vesicular transport	XP_042211921.1	UDP-N-acetylglucosamine/UDP-glucose/GDP-mannose transporter-like isoform X1 [Homarus americanus]	sp|A2AKQ0|S35D1_MOUSE;	UDP-glucuronic acid/UDP-N-acetylgalactosamine transporter OS=Mus musculus OX=10090 GN=Slc35d1 PE=2 SV=2;	PF03151.18	TPT	Triose-phosphate Transporter family
gene-LOC123768940	LOC123768940	protein bric-a-brac 1-like, transcript variant X2	3.23	1.69152	0.00979486	0.430149	yes	up	5.05	2.29	1.12	0.23	1.02	0.43	2.82	0.56	------	------	------	------	------	------	ENOG410YM0F;ENOG4111KCG	S:Function unknown;	XP_042204710.1	protein bric-a-brac 1-like isoform X2 [Homarus americanus]	sp|Q7KRI2|LOLAL_DROME;	Longitudinals lacking protein-like OS=Drosophila melanogaster OX=7227 GN=lolal PE=1 SV=1;	PF00651.33;PF05605.14	BTB;zf-Di19	BTB/POZ domain;Drought induced 19 protein
gene-LOC123768949	LOC123768949	transient receptor potential cation channel subfamily A member 1 homolog	0.223	-2.16528	0.0414433	0.758021	yes	down	0.11	0.05	0.01	0.14	0.22	0.1	0.0566667	0.153333	GO:001602	CC:integral component of membrane;	K04984	TRPA1, ANKTM1	map04750	Inflammatory mediator regulation of TRP channels	COG0666	S:Function unknown	KAG7157408.1	Transient receptor potential cation channel subfamily A member 1-like 4, partial [Homarus americanus]	sp|Q9D504|ANKR7_MOUSE;	Ankyrin repeat domain-containing protein 7 OS=Mus musculus OX=10090 GN=Ankrd7 PE=2 SV=2;	PF12796.9;PF13637.8;PF13857.8;PF00023.32;PF13606.8	Ank_2;Ank_4;Ank_5;Ank;Ank_3	Ankyrin repeats;Ankyrin repeats;Ankyrin repeats;Ankyrin repeat;Ankyrin repeat
gene-LOC123768954	LOC123768954	general transcription and DNA repair factor IIH helicase subunit XPB-like, transcript variant X1	2.277	1.18717	0.0261662	0.650341	yes	up	11.61	13.66	3.36	1.33	3.69	3.21	9.54333	2.74333	GO:0006289;GO:0006367;GO:0016787;GO:0003677;GO:0003678;GO:000552	BP:nucleotide-excision repair;BP:transcription initiation from RNA polymerase II promoter;MF:hydrolase activity;MF:DNA binding;MF:DNA helicase activity;MF:ATP binding;	K10843	ERCC3, XPB	map03022;map03420	Basal transcription factors;Nucleotide excision repair	COG1061	L:Replication, recombination and repair	KAG7172733.1	general transcription and DNA repair factor IIH helicase subunit XPB-like, partial [Homarus americanus]	sp|Q02870|ERCC3_DROME;	General transcription and DNA repair factor IIH helicase subunit XPB OS=Drosophila melanogaster OX=7227 GN=hay PE=1 SV=2;	PF16203.7;PF13625.8;PF04851.17;PF00271.33;PF00176.25;PF13872.8;PF00270.31	ERCC3_RAD25_C;Helicase_C_3;ResIII;Helicase_C;SNF2-rel_dom;AAA_34;DEAD	ERCC3/RAD25/XPB C-terminal helicase;Helicase conserved C-terminal domain;Type III restriction enzyme, res subunit;Helicase conserved C-terminal domain;SNF2-related domain;P-loop containing NTP hydrolase pore-1;DEAD/DEAH box helicase
gene-LOC123768955	LOC123768955	nischarin-like	7.611	2.92804	0.000100755	0.0350292	yes	up	1.44	1.19	0.46	0.03	0.11	0.13	1.03	0.09	GO:0035091;GO:000517	MF:phosphatidylinositol binding;MF:integrin binding;	K24095	NISCH	------	------	ENOG410XQUS	S:Function unknown	XP_042215237.1	nischarin-like [Homarus americanus]	sp|Q9Y2I1|NISCH_HUMAN;	Nischarin OS=Homo sapiens OX=9606 GN=NISCH PE=1 SV=3;	PF13855.8;PF00787.26;PF12799.9;PF14580.8	LRR_8;PX;LRR_4;LRR_9	Leucine rich repeat;PX domain;Leucine Rich repeats;Leucine-rich repeat
gene-LOC123768969	LOC123768969	uncharacterized LOC123768969, transcript variant X2	3.836	1.93961	0.0251849	0.647688	yes	up	10.29	11.7	1.6	0.09	2.74	1.5	7.86333	1.44333	------	------	------	------	------	------	ENOG410XNRJ	O:Posttranslational modification, protein turnover, chaperones	XP_037784918.1	uncharacterized protein LOC119580836 [Penaeus monodon]	sp|Q6NYB4|MB211_DANRE;	Putative nucleotidyltransferase MAB21L1 OS=Danio rerio OX=7955 GN=mab21l1 PE=2 SV=1;	PF03281.16	Mab-21	Mab-21 protein
gene-LOC123768981	LOC123768981	alpha-L-fucosidase-like	17.992	4.1693	0.0412928	0.758021	yes	up	0.03	0.09	0.29	0	0.02	0	0.136667	0.00666667	------	------	K01206	FUCA	map00511;map04142	Other glycan degradation;Lysosome	COG3669	G:Carbohydrate transport and metabolism	XP_042204872.1	alpha-L-fucosidase-like isoform X2 [Homarus americanus]	sp|C3YWU0|FUCO_BRAFL;	Alpha-L-fucosidase OS=Branchiostoma floridae OX=7739 GN=BRAFLDRAFT_56888 PE=3 SV=2;	PF01120.19;PF16757.7	Alpha_L_fucos;Fucosidase_C	Alpha-L-fucosidase;Alpha-L-fucosidase C-terminal domain
gene-LOC123768994	LOC123768994	sodium/hydrogen exchanger 3-like, transcript variant X1	5.559	2.47476	0.0433969	0.760204	yes	up	0.14	0.15	0.12	0	0.01	0.05	0.136667	0.02	GO:0006885;GO:0016021;GO:001538	BP:regulation of pH;CC:integral component of membrane;MF:sodiu;	K12040	SLC9A3, NHE3	map04964;map04978;map04976;map04974	Proximal tubule bicarbonate reclamation;Mineral absorption;Bile secretion;Protein digestion and absorption	COG0025	P:Inorganic ion transport and metabolism	XP_042204793.1	probable Na(+)/H(+) antiporter nhx-9 isoform X3 [Homarus americanus]	sp|P48764|SL9A3_HUMAN;	Sodium/hydrogen exchanger 3 OS=Homo sapiens OX=9606 GN=SLC9A3 PE=1 SV=2;	PF00999.23	Na_H_Exchanger	Sodium/hydrogen exchanger family
gene-LOC123769008	LOC123769008	formimidoyltransferase-cyclodeaminase-like	0.148	-2.75945	0.00145862	0.175539	yes	down	0.64	0.12	0.12	0.79	2.31	0.56	0.293333	1.22	GO:0035999;GO:0019556;GO:0019557;GO:0005794;GO:0005542;GO:0030412;GO:003040	BP:tetrahydrofolate interconversion;BP:histidine catabolic process to glutamate and formamide;BP:histidine catabolic process to glutamate and formate;CC:Golgi apparatus;MF:folic acid binding;MF:formimidoyltetrahydrofolate cyclodeaminase activity;MF:glutamate formimidoyltransferase activity;	K13990	FTCD	map00340;map00670	Histidine metabolism;One carbon pool by folate	COG3643	E:Amino acid transport and metabolism	XP_042204769.1	formimidoyltransferase-cyclodeaminase-like [Homarus americanus]	sp|Q9YH58|FTCD_CHICK;	Formimidoyltransferase-cyclodeaminase OS=Gallus gallus OX=9031 GN=FTCD PE=2 SV=1;	PF07837.14;PF02971.16;PF04961.14	FTCD_N;FTCD;FTCD_C	Formiminotransferase domain, N-terminal subdomain;Formiminotransferase domain;Formiminotransferase-cyclodeaminase
gene-LOC123769021	LOC123769021	protein artichoke-like, transcript variant X1	0.222	-2.17186	0.0470245	0.781618	yes	down	0.17	0.16	0.01	0.14	0.78	0.03	0.113333	0.316667	------	------	------	------	------	------	COG4886	S:Function unknown	XP_042208318.1	chaoptin-like [Homarus americanus]	sp|P14605|CYAA_SCHPO;	Adenylate cyclase OS=Schizosaccharomyces pombe;	PF13855.8;PF12799.9;PF13306.8;PF14580.8;PF00041.23	LRR_8;LRR_4;LRR_5;LRR_9;fn3	Leucine rich repeat;Leucine Rich repeats;BspA type Leucine rich repeat region;Leucine-rich repeat;Fibronectin type III domain
gene-LOC123769025	LOC123769025	xanthine dehydrogenase/oxidase-like	0.157	-2.67224	0.00760088	0.379563	yes	down	0.7	0.23	0.07	0.33	3.64	0.14	0.333333	1.37	GO:0005777;GO:0005506;GO:0051537;GO:0071949;GO:000905	CC:peroxisome;MF:iron ion binding;MF:2 iron, 2 sulfur cluster binding;MF:FAD binding;MF:electron carrier activity;	K00106	XDH	map01232;map04146;map00983;map00230;map00232	Nucleotide metabolism;Peroxisome;Drug metabolism - other enzymes;Purine metabolism;Caffeine metabolism	COG4630	F:Nucleotide transport and metabolism	XP_042860846.1	xanthine dehydrogenase/oxidase-like [Penaeus japonicus]	sp|P80457|XDH_BOVIN;	Xanthine dehydrogenase/oxidase OS=Bos taurus OX=9913 GN=XDH PE=1 SV=4;	PF02738.20;PF01799.22;PF01315.24;PF03450.19;PF00941.23;PF00111.29	Ald_Xan_dh_C2;Fer2_2;Ald_Xan_dh_C;CO_deh_flav_C;FAD_binding_5;Fer2	Molybdopterin-binding domain of aldehyde dehydrogenase;[2Fe-2S] binding domain;Aldehyde oxidase and xanthine dehydrogenase, a/b hammerhead domain;CO dehydrogenase flavoprotein C-terminal domain;FAD binding domain in molybdopterin dehydrogenase;2Fe-2S iron-sulfur cluster binding domain
gene-LOC123769188	LOC123769188	uncharacterized LOC123769188, transcript variant X1	12.219	3.61109	0.0116323	0.465145	yes	up	0.23	6.07	18.96	0.1	3.04	0.1	8.42	1.08	------	------	------	------	------	------	------	------	------	------	------	------	------	------	------
gene-LOC123769223	LOC123769223	innexin inx1-like	0.401	-1.31976	0.0464537	0.780707	yes	down	50.07	35.22	11.7	24.41	25.5	95.56	32.33	48.49	GO:0006811;GO:0005886;GO:0016021;GO:000592	BP:ion transport;CC:plasma membrane;CC:integral component of membrane;CC:gap junction;	K22037	inx, zpg, ogre, shakB	------	------	ENOG4111F8E	S:Function unknown	AIT97133.1	innexin 1 [Homarus americanus]	sp|Q9XYN0|INX1_SCHAM;	Innexin inx1 OS=Schistocerca americana OX=7009 GN=inx1 PE=1 SV=1;	PF00876.20	Innexin	Innexin
gene-LOC123769241	LOC123769241	exonuclease 3'-5' domain-containing protein 2-like, transcript variant X1	3.152	1.65617	0.0126909	0.490778	yes	up	7.79	13.28	1.69	0.55	2.23	2.11	7.58667	1.63	------	------	K20777	EXD2	------	------	ENOG410XS63	S:Function unknown	KAG7164673.1	Exonuclease 3'-5' domain-containing protein 2-like 1 [Homarus americanus]	sp|Q9NVH0|EXD2_HUMAN;	Exonuclease 3'-5' domain-containing protein 2 OS=Homo sapiens OX=9606 GN=EXD2 PE=1 SV=2;	PF01612.22	DNA_pol_A_exo1	3'-5' exonuclease
gene-LOC123769249	LOC123769249	uncharacterized LOC123769249, transcript variant X3	0.244	-2.03669	0.0302851	0.691532	yes	down	0.17	1.34	0.12	1.43	1.76	0.85	0.543333	1.34667	------	------	------	------	------	------	ENOG410ZJEB	S:Function unknown	XP_042218961.1	uncharacterized protein LOC121864085, partial [Homarus americanus]	------	------	PF03417.18	AAT	Acyl-coenzyme
gene-LOC123769373	LOC123769373	neurexin-1-like	0.34	-1.55731	0.0409728	0.758021	yes	down	15.13	2.48	1.13	3.04	14.77	13.22	6.24667	10.3433	------	------	K07377	NRXN	map04514	Cell adhesion molecules	ENOG410XNU6	S:Function unknown	XP_042239810.1	neurexin-1-like isoform X1 [Homarus americanus]	sp|A1XQX0|NR1AA_DANRE;	Neurexin-1a OS=Danio rerio OX=7955 GN=nrxn1a PE=2 SV=1;	PF02210.26;PF00054.25;PF13385.8;PF00008.29;PF01034.22	Laminin_G_2;Laminin_G_1;Laminin_G_3;EGF;Syndecan	Laminin G domain;Laminin G domain;Concanavalin A-like lectin/glucanases superfamily;EGF-like domain;Syndecan domain
gene-LOC123769438	LOC123769438	semaphorin-5A-like, transcript variant X3	0.051	-4.29404	5.94918e-10	2.482e-06	yes	down	1.2	0.61	0.73	2.87	18.11	19.73	0.846667	13.57	GO:0030154;GO:0007399;GO:0016021;GO:003021	BP:cell differentiation;BP:nervous system development;CC:integral component of membrane;MF:semaphorin receptor binding;	K06841	SEMA5	map04360	Axon guidance	ENOG410XQZC	S:Function unknown	XP_042224204.1	semaphorin-5B-like [Homarus americanus]	sp|Q60519|SEM5B_MOUSE;	Semaphorin-5B OS=Mus musculus OX=10090 GN=Sema5b PE=2 SV=2;	PF01403.21;PF00090.21;PF19028.2;PF19030.2	Sema;TSP_1;TSP1_spondin;TSP1_ADAMTS	Sema domain;Thrombospondin type 1 domain;Spondin-like TSP1 domain;Thrombospondin type 1 domain
gene-LOC123769441	LOC123769441	uncharacterized LOC123769441	10.686	3.41758	0.00718247	0.366922	yes	up	2.22	6.03	0.09	0.12	0	0.29	2.78	0.136667	GO:001602	CC:integral component of membrane;	------	------	------	------	------	------	XP_042224200.1	carboxypeptidase N subunit 2-like [Homarus americanus]	------	------	PF13306.8;PF13855.8	LRR_5;LRR_8	BspA type Leucine rich repeat region;Leucine rich repeat
gene-LOC123769464	LOC123769464	N-acetylgalactosaminyltransferase 6-like, transcript variant X1	3.513	1.81276	0.012642	0.490778	yes	up	11.2	5.68	1.56	0.16	1.66	1.54	6.14667	1.12	GO:0006486;GO:0016021;GO:0000139;GO:0030246;GO:0016740;GO:001675	BP:protein glycosylation;CC:integral component of membrane;CC:Golgi membrane;MF:carbohydrate binding;MF:transferase activity;MF:transferase activity, transferring glycosyl groups;	K00710	GALNT	map00512;map00514	Mucin type O-glycan biosynthesis;Other types of O-glycan biosynthesis	ENOG410XPMK	S:Function unknown	XP_042224222.1	N-acetylgalactosaminyltransferase 6-like isoform X1 [Homarus americanus]	sp|Q6WV16|GALT6_DROME;	N-acetylgalactosaminyltransferase 6 OS=Drosophila melanogaster OX=7227 GN=Pgant6 PE=1 SV=2;	PF00535.28;PF00652.24;PF02709.16	Glycos_transf_2;Ricin_B_lectin;Glyco_transf_7C	Glycosyl transferase family 2;Ricin-type beta-trefoil lectin domain;N-terminal domain of galactosyltransferase
gene-LOC123769484	LOC123769484	RNA-binding protein 25-like, transcript variant X1	3.518	1.81468	0.0254792	0.647688	yes	up	12.11	13.43	2.84	0.26	4.84	0.91	9.46	2.00333	GO:0006397;GO:000372	BP:mRNA processing;MF:RNA binding;	K12822	RBM25, S164	map03040	Spliceosome	ENOG410ZRGA;ENOG410ZWRV;ENOG410ZXRG	S:Function unknown;	XP_042233254.1	RNA-binding protein 25-like isoform X5 [Homarus americanus]	sp|B2RY56|RBM25_MOUSE;	RNA-binding protein 25 OS=Mus musculus OX=10090 GN=Rbm25 PE=1 SV=2;	PF01480.19;PF00076.24	PWI;RRM_1	PWI domain;RNA recognition motif.
gene-LOC123769508	LOC123769508	uncharacterized LOC123769508, transcript variant X5	0.053	-4.24518	0.0240504	0.647688	yes	down	0.06	0	0	0.05	0.64	0.02	0.02	0.236667	------	------	------	------	------	------	------	------	XP_042219877.1	uncharacterized protein LOC121864774 [Homarus americanus]	------	------	------	------	------
gene-LOC123769509	LOC123769509	anti-lipopolysaccharide factor-like	3.968	1.98836	0.0466302	0.780707	yes	up	2.6	2.59	0.26	0.12	0.69	0.07	1.81667	0.293333	------	------	------	------	------	------	------	------	AOG75599.1	ALF6 [Procambarus clarkii]	sp|B5TTX7|ALPS_SCYSE;	Anti-lipopolysaccharide factor OS=Scylla serrata OX=6761 PE=1 SV=1;	PF11630.10	DUF3254	Protein of unknown function
gene-LOC123769510	LOC123769510	AT-rich interactive domain-containing protein 1B-like, transcript variant X1	5.378	2.42719	0.00640319	0.358957	yes	up	1.61	0.36	0.12	0.01	0.16	0.06	0.696667	0.0766667	------	------	------	------	------	------	ENOG410ZINQ;ENOG410Y0SW	S:Function unknown;	XP_042208806.1	barH-like 2 homeobox protein isoform X3 [Homarus americanus]	------	------	------	------	------
gene-LOC123769522	LOC123769522	calcium-activated potassium channel slowpoke-like, transcript variant X2	12.238	3.61334	0.000532629	0.0900862	yes	up	0.26	1.3	0.95	0.04	0.15	0.01	0.836667	0.0666667	GO:0016021;GO:006007	CC:integral component of membrane;MF:large conductance calcium-activated potassium channel activity;	K04936	KCNMA1, KCA1.1	map04972;map04970;map04270;map04924;map04022;map04911	Pancreatic secretion;Salivary secretion;Vascular smooth muscle contraction;Renin secretion;cGMP-PKG signaling pathway;Insulin secretion	ENOG410YUX1	P:Inorganic ion transport and metabolism	XP_042209862.1	calcium-activated potassium channel slowpoke-like isoform X3 [Homarus americanus]	sp|Q03720|SLO_DROME;	Calcium-activated potassium channel slowpoke OS=Drosophila melanogaster OX=7227 GN=slo PE=1 SV=3;	PF03493.20;PF07885.18;PF00520.33	BK_channel_a;Ion_trans_2;Ion_trans	Calcium-activated BK potassium channel alpha subunit;Ion channel;Ion transport protein
gene-LOC123769664	LOC123769664	snaclec 3-like	5.563	2.4758	0.0492036	0.79101	yes	up	0.22	5.48	1.67	0.12	0.06	0.83	2.45667	0.336667	------	------	------	------	------	------	------	------	XP_042891978.1	uncharacterized protein LOC122266348 [Penaeus japonicus]	------	------	------	------	------
gene-LOC123769725	LOC123769725	TATA-binding protein-associated factor 172-like, transcript variant X1	2.833	1.50252	0.0330392	0.721921	yes	up	0.76	0.3	0.1	0.05	0.08	0.11	0.386667	0.08	GO:0005634;GO:0070615;GO:000552	CC:nucleus;MF:nucleosome-dependent ATPase activity;MF:ATP binding;	K15192	BTAF1, MOT1	------	------	ENOG410XP4Z	L:Replication, recombination and repair	XP_042211205.1	TATA-binding protein-associated factor 172-like [Homarus americanus]	sp|O14981|BTAF1_HUMAN;	TATA-binding protein-associated factor 172 OS=Homo sapiens OX=9606 GN=BTAF1 PE=1 SV=2;	PF12054.10;PF00176.25;PF00271.33	DUF3535;SNF2-rel_dom;Helicase_C	Domain of unknown function;SNF2-related domain;Helicase conserved C-terminal domain
gene-LOC123769749	LOC123769749	oplophorus-luciferin 2-monooxygenase non-catalytic subunit-like	0.145	-2.78836	0.000899536	0.127938	yes	down	0.85	2.22	1.51	5.43	20.18	2.47	1.52667	9.36	------	------	------	------	------	------	------	------	XP_042216928.1	oplophorus-luciferin 2-monooxygenase non-catalytic subunit-like [Homarus americanus]	sp|Q9GV46|LUCB_OPLGR;	Oplophorus-luciferin 2-monooxygenase non-catalytic subunit OS=Oplophorus gracilirostris OX=727944 PE=1 SV=1;	PF13855.8;PF12799.9	LRR_8;LRR_4	Leucine rich repeat;Leucine Rich repeats
gene-LOC123769878	LOC123769878	uncharacterized LOC123769878, transcript variant X1	8.666	3.11543	0.0287917	0.684288	yes	up	1.21	0.35	1.21	0.19	0	0	0.923333	0.0633333	------	------	------	------	------	------	------	------	KAG7159558.1	putative C-type lectin fold-like, partial [Homarus americanus]	------	------	------	------	------
gene-LOC123769932	LOC123769932	uncharacterized LOC123769932	5.937	2.56977	0.0269695	0.663164	yes	up	1.05	0.92	0.09	0.06	0.12	0.03	0.686667	0.07	------	------	------	------	------	------	------	------	XP_042210204.1	uncharacterized protein LOC121858031 [Homarus americanus]	sp|P16895|IELA_ANESU;	PI-actitoxin-Avd5a OS=Anemonia sulcata OX=6108 PE=1 SV=1;	------	------	------
gene-LOC123769961	LOC123769961	tubulin beta chain-like	27.933	4.80392	0.00175477	0.199642	yes	up	0.87	0.04	0.31	0.01	0.01	0	0.406667	0.00666667	------	------	K07375	TUBB	map04540;map05012;map05010;map05016;map05130;map05014;map05132;map04145;map05022;map05020	Gap junction;Parkinson disease;Alzheimer disease;Huntington disease;Pathogenic Escherichia coli infection;Amyotrophic lateral sclerosis;Salmonella infection;Phagosome;Pathways of neurodegeneration - multiple diseases;Prion disease	COG5023	Z:Cytoskeleton	XP_042226942.1	tubulin beta chain-like isoform X1 [Homarus americanus]	sp|O17449|TBB1_MANSE;	Tubulin beta-1 chain OS=Manduca sexta OX=7130 PE=2 SV=1;	PF00091.27;PF03953.19;PF10644.11	Tubulin;Tubulin_C;Misat_Tub_SegII	Tubulin/FtsZ family, GTPase domain;Tubulin C-terminal domain;Misato Segment II tubulin-like domain
gene-LOC123769985	LOC123769985	uncharacterized LOC123769985	6.204	2.63311	0.0424485	0.758021	yes	up	2.09	0.72	0.41	0	0.16	0.22	1.07333	0.126667	------	------	------	------	------	------	------	------	------	------	------	------	------	------	------
gene-LOC123770010	LOC123770010	protein mothers against dpp-like, transcript variant X2	3.361	1.74885	0.0150985	0.536855	yes	up	14.01	13.22	2.2	0.33	2.54	2.85	9.81	1.90667	GO:0006355;GO:0007179;GO:0005737;GO:0005634;GO:0005667;GO:0003677;GO:004687	BP:regulation of transcription, DNA-templated;BP:transforming growth factor beta receptor signaling pathway;CC:cytoplasm;CC:nucleus;CC:transcription factor complex;MF:DNA binding;MF:metal ion binding;	K04676	SMAD1	map04550;map04350;map05202;map04390;map04391	Signaling pathways regulating pluripotency of stem cells;TGF-beta signaling pathway;Transcriptional misregulation in cancer;Hippo signaling pathway;Hippo signaling pathway - fly	ENOG410XQKU	K:Transcription	XP_042211069.1	protein mothers against dpp-like isoform X1 [Homarus americanus]	sp|P42003|MAD_DROME;	Protein mothers against dpp OS=Drosophila melanogaster OX=7227 GN=Mad PE=1 SV=1;	PF03166.16;PF03165.18	MH2;MH1	MH2 domain;MH1 domain
gene-LOC123770031	LOC123770031	L-asparaginase 1-like, transcript variant X1	3.601	1.8484	0.00612061	0.352093	yes	up	1.95	1.5	0.36	0.21	0.27	0.23	1.27	0.236667	GO:000406	MF:asparaginase activity;	K13278	ASPG	------	------	COG0666	S:Function unknown	XP_042211231.1	L-asparaginase-like isoform X2 [Homarus americanus]	sp|Q9U518|ASPG_DIRIM;	L-asparaginase OS=Dirofilaria immitis OX=6287 PE=1 SV=1;	PF00710.22;PF17763.3;PF12796.9;PF00023.32;PF13857.8;PF13637.8;PF13606.8	Asparaginase;Asparaginase_C;Ank_2;Ank;Ank_5;Ank_4;Ank_3	Asparaginase, N-terminal;Glutaminase/Asparaginase C-terminal domain;Ankyrin repeats;Ankyrin repeat;Ankyrin repeats;Ankyrin repeats;Ankyrin repeat
gene-LOC123770062	LOC123770062	sestrin-2-like, transcript variant X1	3.948	1.98111	0.0162888	0.555782	yes	up	3.85	3.88	0.58	0.25	0.99	0.08	2.77	0.44	GO:1901031;GO:0005737;GO:000563	BP:regulation of response to reactive oxygen species;CC:cytoplasm;CC:nucleus;	K20394;K10141	SESN2;SESN1_3	map04211;map04150;map04115	Longevity regulating pathway;mTOR signaling pathway;p53 signaling pathway	ENOG410XP7Z	S:Function unknown	XP_042241019.1	sestrin-2-like isoform X1 [Homarus americanus]	sp|P58043|SESN2_MOUSE;	Sestrin-2 OS=Mus musculus OX=10090 GN=Sesn2 PE=1 SV=1;	PF04636.15	PA26	PA26 p53-induced protein
gene-LOC123770063	LOC123770063	integrin alpha-8-like, transcript variant X1	6.597	2.72178	0.0019576	0.210231	yes	up	2.99	12	1.2	0.6	0.61	0.15	5.39667	0.453333	GO:0007155;GO:0007229;GO:000830	BP:cell adhesion;BP:integrin-mediated signaling pathway;CC:integrin complex;	K06584;K06476	ITGA8;ITGA2B, CD41	map04640;map04514;map05165;map04510;map04810;map04512;map05200;map04015;map04613;map04611;map05418;map05414;map05412;map04151;map05410;map05222	Hematopoietic cell lineage;Cell adhesion molecules;Human papillomavirus infection;Focal adhesion;Regulation of actin cytoskeleton;ECM-receptor interaction;Pathways in cancer;Rap1 signaling pathway;Neutrophil extracellular trap formation;Platelet activation;Fluid shear stress and atherosclerosis;Dilated cardiomyopathy;Arrhythmogenic right ventricular cardiomyopathy;PI3K-Akt signaling pathway;Hyper…	ENOG410XPVZ	U:Intracellular trafficking, secretion, and vesicular transport	XP_042205632.1	integrin alpha-8-like [Homarus americanus]	sp|P26009|ITA8_CHICK;	Integrin alpha-8 OS=Gallus gallus OX=9031 GN=ITGA8 PE=1 SV=1;	PF08441.14;PF01839.25;PF13517.8	Integrin_alpha2;FG-GAP;FG-GAP_3	Integrin alpha;FG-GAP repeat;FG-GAP-like repeat
gene-LOC123770121	LOC123770121	uncharacterized LOC123770121	21.046	4.3955	0.000825926	0.122726	yes	up	0.23	0.71	0.23	0	0.01	0.03	0.39	0.0133333	GO:000801	MF:microtubule binding;	------	------	------	------	------	------	XP_027218382.1	uncharacterized protein LOC113810925 [Penaeus vannamei]	------	------	------	------	------
gene-LOC123770199	LOC123770199	uncharacterized LOC123770199	0.019	-5.70941	0.0344101	0.731711	yes	down	0	0	0	0	0	4.45	0	1.48333	------	------	------	------	------	------	------	------	XP_027238973.1	uncharacterized protein LOC113830002 [Penaeus vannamei]	------	------	------	------	------
gene-LOC123770264	LOC123770264	ethanolamine kinase 1-like, transcript variant X2	0.158	-2.65804	0.00767254	0.379563	yes	down	0.17	0.37	0.19	0.8	2.7	0.14	0.243333	1.21333	GO:001630	MF:kinase activity;	K00894	ETNK, EKI	map00564	Glycerophospholipid metabolism	COG0510	M:Cell wall/membrane/envelope biogenesis	XP_042232219.1	ethanolamine kinase 1-like [Homarus americanus]	sp|Q9HBU6|EKI1_HUMAN;	Ethanolamine kinase 1 OS=Homo sapiens OX=9606 GN=ETNK1 PE=1 SV=1;	PF01633.22;PF01636.25	Choline_kinase;APH	Choline/ethanolamine kinase;Phosphotransferase enzyme family
gene-LOC123770307	LOC123770307	uncharacterized LOC123770307	3.101	1.63293	0.0131802	0.499711	yes	up	2936.98	1010.72	861.21	287.02	163.36	459.83	1602.97	303.403	GO:001602	CC:integral component of membrane;	------	------	------	------	------	------	XP_042203073.1	uncharacterized protein LOC121853172 [Homarus americanus]	------	------	------	------	------
gene-LOC123770342	LOC123770342	mitochondrial uncoupling protein Bmcp-like	2.891	1.53178	0.00883716	0.406639	yes	up	10.25	9.12	3.16	0.53	2.45	2.38	7.51	1.78667	GO:0015729;GO:0071423;GO:0015709;GO:0071422;GO:0006839;GO:0008272;GO:0035435;GO:0055085;GO:0016021;GO:0031966;GO:0015297;GO:0015131;GO:0015116;GO:0015117;GO:0015141;GO:001514	BP:oxaloacetate transport;BP:malate transmembrane transport;BP:thiosulfate transport;BP:succinate transmembrane transport;BP:mitochondrial transport;BP:sulfate transport;BP:phosphate ion transmembrane transport;BP:transmembrane transport;CC:integral component of membrane;CC:mitochondrial membrane;MF:antiporter activity;MF:oxaloacetate transmembrane transporter activity;MF:sulfate transmembrane tr…	K15106	SLC25A14_30	------	------	ENOG410XRV1	O:Posttranslational modification, protein turnover, chaperones	XP_042220938.1	mitochondrial uncoupling protein Bmcp-like [Homarus americanus]	sp|Q7K566|BMCP_DROME;	Mitochondrial uncoupling protein Bmcp OS=Drosophila melanogaster OX=7227 GN=Bmcp PE=2 SV=1;	PF00153.29	Mito_carr	Mitochondrial carrier protein
gene-LOC123770352	LOC123770352	twisted gastrulation protein homolog 1-A-like	0.4	-1.32124	0.0427566	0.758021	yes	down	6.92	1.68	3.57	4.99	9.71	7.07	4.05667	7.25667	------	------	K25743	TWSG1	------	------	ENOG4110NGY	S:Function unknown	XP_042203013.1	twisted gastrulation protein homolog 1-A-like [Homarus americanus]	sp|P54356|TSG_DROME;	Protein twisted gastrulation OS=Drosophila melanogaster OX=7227 GN=tsg PE=1 SV=1;	PF04668.14	Tsg	Twisted gastrulation
gene-LOC123770444	LOC123770444	uncharacterized LOC123770444	0.401	-1.31994	0.0351997	0.73594	yes	down	1.72	0.53	0.3	1.04	1.39	1.08	0.85	1.17	GO:0008483;GO:000004	MF:transaminase activity;MF:tRNA binding;	------	------	------	------	COG0037	D:Cell cycle control, cell division, chromosome partitioning	XP_042213745.1	uncharacterized protein LOC121860608 isoform X2 [Homarus americanus]	sp|Q5QZ01|TTCA_IDILO;	tRNA-cytidin;	PF00266.21;PF01171.22;PF00155.23	Aminotran_5;ATP_bind_3;Aminotran_1_2	Aminotransferase class-V;PP-loop family;Aminotransferase class I and II
gene-LOC123770449	LOC123770449	uncharacterized LOC123770449	0.211	-2.2464	0.0405944	0.758021	yes	down	0.16	0.23	0.19	1.08	0.25	0.33	0.193333	0.553333	GO:0015074;GO:0008270;GO:000367	BP:DNA integration;MF:zinc ion binding;MF:nucleic acid binding;	------	------	------	------	COG2801	L:Replication, recombination and repair	KAF7706815.1	hypothetical protein HF521_020069, partial [Silurus meridionalis]	------	------	------	------	------
gene-LOC123770460	LOC123770460	uncharacterized LOC123770460	3.493	1.80445	0.0105775	0.441243	yes	up	3.06	5.19	0.66	0.52	0.54	0.41	2.97	0.49	------	------	------	------	------	------	------	------	XP_042220662.1	uncharacterized protein LOC121865388 [Homarus americanus]	------	------	------	------	------
gene-LOC123770466	LOC123770466	NK-tumor recognition protein-like, transcript variant X1	3.405	1.76769	0.0350063	0.73594	yes	up	6.09	2.22	0.49	0.07	1.3	0.24	2.93333	0.536667	GO:0043484;GO:0051726;GO:000372	BP:regulation of RNA splicing;BP:regulation of cell cycle;MF:RNA binding;	K23718;K11798	SON;BRWD1_3	------	------	ENOG410ZUK5	L:Replication, recombination and repair	XP_042220659.1	protein SON-like isoform X1 [Homarus americanus]	sp|Q9VHB0|SON_DROME;	Protein Son OS=Drosophila melanogaster OX=7227 GN=Son PE=1 SV=1;	PF01585.25;PF14709.9;PF00035.28;PF12656.9	G-patch;DND1_DSRM;dsrm;G-patch_2	G-patch domain;double strand RNA binding domain from DEAD END PROTEIN 1;Double-stranded RNA binding motif;G-patch domain
gene-LOC123770475	LOC123770475	transferrin-like	0.166	-2.59376	0.00228463	0.223394	yes	down	0.14	0.11	0.21	0.52	0.67	1.03	0.153333	0.74	GO:0055072;GO:0006811;GO:0005615;GO:0005576;GO:004687	BP:iron ion homeostasis;BP:ion transport;CC:extracellular space;CC:extracellular region;MF:metal ion binding;	K06569	MFI2, CD228	------	------	ENOG410XQ36	O:Posttranslational modification, protein turnover, chaperones	XP_042886743.1	transferrin-like [Penaeus japonicus]	sp|Q02942|TRF_BLADI;	Transferrin OS=Blaberus discoidalis OX=6981 PE=1 SV=1;	PF00405.19;PF12974.9	Transferrin;Phosphonate-bd	Transferrin;ABC transporter, phosphonate, periplasmic substrate-binding protein
gene-LOC123770556	LOC123770556	uncharacterized LOC123770556	0.249	-2.00572	0.0463944	0.780707	yes	down	0.78	0.48	0.28	0.59	0.39	3	0.513333	1.32667	------	------	------	------	------	------	------	------	------	------	------	------	------	------	------
gene-LOC123770657	LOC123770657	cellular tumor antigen p53-like, transcript variant X1	2.417	1.2732	0.0248238	0.647688	yes	up	4.77	5.69	1.44	0.33	1.9	0.96	3.96667	1.06333	GO:0006915;GO:0005634;GO:0003700;GO:0046872;GO:000097	BP:apoptotic process;CC:nucleus;MF:transcription factor activity, sequence-specific DNA binding;MF:metal ion binding;MF:transcription regulatory region sequence-specific DNA binding;	K10149	TP63	map05206;map04214;map04391	MicroRNAs in cancer;Apoptosis - fly;Hippo signaling pathway - fly	ENOG410XV9W	K:Transcription	XP_042220947.1	uncharacterized protein LOC121865498 isoform X5 [Homarus americanus]	sp|Q9H3D4|P63_HUMAN;	Tumor protein 63 OS=Homo sapiens OX=9606 GN=TP63 PE=1 SV=1;	PF00870.20	P53	P53 DNA-binding domain
gene-LOC123770669	LOC123770669	uncharacterized LOC123770669	5.092	2.34811	0.0288204	0.684288	yes	up	0.7	9.57	5.29	0.44	0.24	1.86	5.18667	0.846667	------	------	------	------	------	------	------	------	------	------	------	------	------	------	------
gene-LOC123770676	LOC123770676	protein shuttle craft-like, transcript variant X1	2.298	1.20009	0.0471908	0.783342	yes	up	8.22	5.79	1.05	0.5	1.81	1.7	5.02	1.33667	GO:0005634;GO:0003700;GO:0008270;GO:000367	CC:nucleus;MF:transcription factor activity, sequence-specific DNA binding;MF:zinc ion binding;MF:nucleic acid binding;	K12236	NFX1	map05165	Human papillomavirus infection	ENOG410XR02	K:Transcription	XP_042223372.1	protein shuttle craft-like [Homarus americanus]	sp|P40798|STC_DROME;	Protein shuttle craft OS=Drosophila melanogaster OX=7227 GN=stc PE=1 SV=2;	PF01424.24;PF01422.19	R3H;zf-NF-X1	R3H domain;NF-X1 type zinc finger
gene-LOC123770707	LOC123770707	uncharacterized LOC123770707	2.03	1.02168	0.0415712	0.758021	yes	up	14.33	9.41	4.02	1.5	3.85	4.21	9.25333	3.18667	------	------	------	------	------	------	------	------	XP_004209709.1	PREDICTED: piggyBac transposable element-derived protein 4-like [Hydra vulgaris]	------	------	------	------	------
gene-LOC123770827	LOC123770827	GTP cyclohydrolase 1-like	3.202	1.67903	0.0383516	0.751187	yes	up	18.74	2.19	4.4	1.04	0.75	2.75	8.44333	1.51333	GO:0006729;GO:0035998;GO:0046654;GO:000393	BP:tetrahydrobiopterin biosynthetic process;BP:7,8-dihydroneopterin 3'-triphosphate biosynthetic process;BP:tetrahydrofolate biosynthetic process;MF:GTP cyclohydrolase I activity;	K01495	GCH1, folE	map00790;map01240	Folate biosynthesis;Biosynthesis of cofactors	COG0302	H:Coenzyme transport and metabolism	XP_042227064.1	GTP cyclohydrolase 1-like [Homarus americanus]	sp|P48596|GCH1_DROME;	GTP cyclohydrolase 1 OS=Drosophila melanogaster OX=7227 GN=Pu PE=1 SV=3;	PF01227.24;PF14489.8	GTP_cyclohydroI;QueF	GTP cyclohydrolase I;QueF-like protein
gene-LOC123770828	LOC123770828	uncharacterized LOC123770828, transcript variant X1	97.044	6.60057	3.65144e-05	0.0190422	yes	up	0.02	0.79	3.76	0.03	0	0.01	1.52333	0.0133333	------	------	------	------	------	------	------	------	XP_042227051.1	uncharacterized protein LOC121869628 [Homarus americanus]	------	------	------	------	------
gene-LOC123770844	LOC123770844	uncharacterized LOC123770844	6.927	2.79213	2.83992e-06	0.00273418	yes	up	25.27	31.47	6.66	1.48	2.51	1.6	21.1333	1.86333	------	------	------	------	------	------	ENOG410Y8ZQ;ENOG4111JQ2	S:Function unknown;	AXC43914.1	chitin binding-like protein, partial [Procambarus clarkii]	------	------	PF03067.17	LPMO_10	Lytic polysaccharide mono-oxygenase, cellulose-degrading
gene-LOC123770875	LOC123770875	proton-coupled folate transporter-like	29.699	4.89233	0.0353341	0.73594	yes	up	0.03	0.02	0.29	0	0	0	0.113333	0	GO:0016021;GO:002285	CC:integral component of membrane;MF:transmembrane transporter activity;	K20840	SLC46A3	------	------	ENOG410ZU74;ENOG410ZVCA;ENOG4110C2B	G:Carbohydrate transport and metabolism;	XP_042230727.1	solute carrier family 46 member 3-like [Homarus americanus]	sp|Q6DCX5|PCFT_XENLA;	Proton-coupled folate transporter OS=Xenopus laevis OX=8355 GN=slc46a1 PE=2 SV=1;	PF07690.18	MFS_1	Major Facilitator Superfamily
gene-LOC123770978	LOC123770978	uncharacterized LOC123770978, transcript variant X1	12.143	3.60205	0.00970358	0.429599	yes	up	0.73	0.58	0.01	0	0.05	0.01	0.44	0.02	------	------	------	------	------	------	------	------	------	------	------	------	------	------	------
gene-LOC123770997	LOC123770997	probable C-mannosyltransferase DPY19L1, transcript variant X1	0.399	-1.32692	0.0472557	0.78338	yes	down	6.21	5.18	3.64	3.88	5.86	17.6	5.01	9.11333	GO:0016021;GO:000003	CC:integral component of membrane;MF:mannosyltransferase activity;	K24553	DPY19L	------	------	ENOG410XRWN	U:Intracellular trafficking, secretion, and vesicular transport	XP_042220690.1	probable C-mannosyltransferase DPY19L1 [Homarus americanus]	sp|Q2PZI1|D19L1_HUMAN;	Probable C-mannosyltransferase DPY19L1 OS=Homo sapiens OX=9606 GN=DPY19L1 PE=2 SV=1;	PF10034.11	Dpy19	Q-cell neuroblast polarisation
gene-LOC123771008	LOC123771008	mitochondrial folate transporter/carrier-like	2.64	1.4008	0.0185081	0.573526	yes	up	69.82	36.72	10.4	3.29	16.22	7.82	38.98	9.11	GO:0006862;GO:0055085;GO:001602	BP:nucleotide transport;BP:transmembrane transport;CC:integral component of membrane;	K15115	SLC25A32, MFT	------	------	ENOG410XPAJ	S:Function unknown	XP_042226081.1	mitochondrial folate transporter/carrier-like [Homarus americanus]	sp|Q8BMG8|MFTC_MOUSE;	Mitochondrial folate transporter/carrier OS=Mus musculus OX=10090 GN=Slc25a32 PE=1 SV=1;	PF00153.29	Mito_carr	Mitochondrial carrier protein
gene-LOC123771013	LOC123771013	phospholipase ABHD3-like, transcript variant X1	4.191	2.06725	0.00413331	0.290823	yes	up	3.08	0.96	0.74	0.29	0.09	0.23	1.59333	0.203333	GO:001678	MF:hydrolase activity;	K13696	ABHD1_3	------	------	COG0429	S:Function unknown	XP_042226125.1	phospholipase ABHD3-like isoform X5 [Homarus americanus]	sp|Q91ZH7|ABHD3_MOUSE;	Phospholipase ABHD3 OS=Mus musculus OX=10090 GN=Abhd3 PE=1 SV=1;	PF00561.22;PF12146.10;PF12697.9	Abhydrolase_1;Hydrolase_4;Abhydrolase_6	alpha/beta hydrolase fold;Serine aminopeptidase, S33;Alpha/beta hydrolase family
gene-LOC123771014	LOC123771014	phospholipase ABHD3-like, transcript variant X1	5.824	2.54213	0.00239976	0.228226	yes	up	11.17	3.89	0.68	0.07	1.14	0.44	5.24667	0.55	GO:001678	MF:hydrolase activity;	K13696	ABHD1_3	------	------	COG0429	S:Function unknown	XP_042226126.1	phospholipase ABHD3-like [Homarus americanus]	sp|Q91ZH7|ABHD3_MOUSE;	Phospholipase ABHD3 OS=Mus musculus OX=10090 GN=Abhd3 PE=1 SV=1;	PF00561.22;PF12146.10;PF12697.9	Abhydrolase_1;Hydrolase_4;Abhydrolase_6	alpha/beta hydrolase fold;Serine aminopeptidase, S33;Alpha/beta hydrolase family
gene-LOC123771024	LOC123771024	uncharacterized LOC123771024, transcript variant X1	4.445	2.15216	0.0127424	0.490778	yes	up	1.56	1.55	1.34	0.02	0.44	0.41	1.48333	0.29	------	------	------	------	------	------	------	------	XP_042228454.1	uncharacterized protein LOC121870647 [Homarus americanus]	------	------	------	------	------
gene-LOC123771038	LOC123771038	uncharacterized LOC123771038, transcript variant X1	3.097	1.6307	0.00366063	0.271394	yes	up	40.17	61.24	34.79	6.9	14.77	8.16	45.4	9.94333	------	------	------	------	------	------	------	------	XP_042226052.1	uncharacterized protein LOC121869036 isoform X1 [Homarus americanus]	------	------	------	------	------
gene-LOC123771039	LOC123771039	tripartite motif containing 13-like, transcript variant X1	0.323	-1.62989	0.0147608	0.53088	yes	down	2.78	0.7	1.03	2.88	2.99	2.83	1.50333	2.9	------	------	------	------	------	------	ENOG410XRCH;ENOG4111G04;ENOG410ZCK4;ENOG410YH9X;ENOG410ZV6F	O:Posttranslational modification, protein turnover, chaperones;S:Function unknown;S:Function unknown;O:Posttranslational modification, protein turnover, chaperones;S:Function unknown	XP_042208371.1	tripartite motif-containing protein 59-like [Homarus americanus]	sp|O60858|TRI13_HUMAN;	E3 ubiquitin-protein ligase TRIM13 OS=Homo sapiens OX=9606 GN=TRIM13 PE=1 SV=2;	PF00097.27;PF13639.8;PF13445.8;PF14634.8;PF13923.8;PF15227.8;PF00160.23;PF13920.8;PF17123.7;PF14570.8	zf-C3HC4;zf-RING_2;zf-RING_UBOX;zf-RING_5;zf-C3HC4_2;zf-C3HC4_4;Pro_isomerase;zf-C3HC4_3;zf-RING_11;zf-RING_4	Zinc finger, C3HC4 type;Ring finger domain;RING-type zinc-finger;zinc-RING finger domain;Zinc finger, C3HC4 type;zinc finger of C3HC4-type, RING;Cyclophilin type peptidyl-prolyl cis-trans isomerase/CLD;Zinc finger, C3HC4 type;RING-like zinc finger;RING/Ubox like zinc-binding domain
gene-LOC123771053	LOC123771053	snaclec coagulation factor IX/factor X-binding protein subunit B-like	15.739	3.9763	0.000158023	0.0446176	yes	up	43.82	203.44	4.96	3.49	4.9	0.48	84.0733	2.95667	GO:003024	MF:carbohydrate binding;	------	------	------	------	ENOG410XPJ1;ENOG4111ATS;ENOG410YFMU	S:Function unknown;	XP_042221679.1	lithostathine-1-like [Homarus americanus]	sp|P43137|LIT1_MOUSE;	Lithostathine-1 OS=Mus musculus OX=10090 GN=Reg1 PE=1 SV=1;	PF00059.23	Lectin_C	Lectin C-type domain
gene-LOC123771076	LOC123771076	apoptosis-resistant E3 ubiquitin protein ligase 1-like, transcript variant X1	2.942	1.55686	0.0415392	0.758021	yes	up	1.86	0.89	0.42	0.06	1.18	0.32	1.05667	0.52	GO:000484	MF:ubiquitin-protein transferase activity;	K22370	AREL1	------	------	COG5021	O:Posttranslational modification, protein turnover, chaperones	XP_042213144.1	apoptosis-resistant E3 ubiquitin protein ligase 1-like [Homarus americanus]	sp|O15033|AREL1_HUMAN;	Apoptosis-resistant E3 ubiquitin protein ligase 1 OS=Homo sapiens OX=9606 GN=AREL1 PE=1 SV=3;	PF00632.27;PF00630.21	HECT;Filamin	HECT-domain;Filamin/ABP280 repeat
gene-LOC123771089	LOC123771089	uncharacterized LOC123771089, transcript variant X1	3.285	1.71594	0.0495522	0.792848	yes	up	6.52	7.24	1.6	0.98	1.65	0.1	5.12	0.91	GO:001602	CC:integral component of membrane;	------	------	------	------	------	------	XP_042226008.1	uncharacterized protein LOC121869014 [Homarus americanus]	------	------	------	------	------
gene-LOC123771117	LOC123771117	lysine-rich arabinogalactan protein 19-like, transcript variant X2	9.474	3.2439	6.99282e-05	0.0308367	yes	up	5.57	33.52	5.87	0.93	0.7	1.66	14.9867	1.09667	------	------	------	------	------	------	------	------	XP_037777518.1	eukaryotic translation initiation factor 3 subunit F-like [Penaeus monodon]	------	------	------	------	------
gene-LOC123771121	LOC123771121	uncharacterized LOC123771121, transcript variant X1	2.214	1.14697	0.017402	0.562799	yes	up	9.07	5.2	3.25	1.36	2.55	2.07	5.84	1.99333	GO:0006997;GO:1902531;GO:0016021;GO:0005637;GO:000367	BP:nucleus organization;BP:regulation of intracellular signal transduction;CC:integral component of membrane;CC:nuclear inner membrane;MF:nucleic acid binding;	K19410	LEMD3	------	------	ENOG410XP20	S:Function unknown	XP_042225992.1	uncharacterized protein LOC121868997 isoform X3 [Homarus americanus]	sp|Q9WU40|MAN1_MOUSE;	Inner nuclear membrane protein Man1 OS=Mus musculus OX=10090 GN=Lemd3 PE=1 SV=2;	PF09402.12;PF03020.17	MSC;LEM	Man1-Src1p-C-terminal domain;LEM domain
gene-LOC123771131	LOC123771131	uncharacterized LOC123771131	3.061	1.61413	0.020913	0.600558	yes	up	2.41	2.94	0.3	0.2	0.46	0.44	1.88333	0.366667	------	------	------	------	------	------	ENOG410ZRJ8	S:Function unknown	KAG7166781.1	Density-regulated protein-like, partial [Homarus americanus]	sp|Q0VCP9|CC149_BOVIN;	Coiled-coil domain-containing protein 149 OS=Bos taurus OX=9913 GN=CCDC149 PE=2 SV=1;	PF09789.11	DUF2353	Uncharacterized coiled-coil protein
gene-LOC123771140	LOC123771140	uncharacterized LOC123771140, transcript variant X2	15.221	3.928	0.00313599	0.258212	yes	up	0.45	0.93	0.02	0	0.05	0.01	0.466667	0.02	------	------	------	------	------	------	------	------	XP_042226009.1	uncharacterized protein LOC121869015 [Homarus americanus]	------	------	------	------	------
gene-LOC123771152	LOC123771152	alpha-(1,3)-fucosyltransferase C-like, transcript variant X1	15.572	3.96085	1.28889e-05	0.00948928	yes	up	2.24	3	1.61	0	0.24	0.1	2.28333	0.113333	------	------	K14464	FUT-1, FucTC	map00513	Various types of N-glycan biosynthesis	------	------	XP_042232479.1	alpha-(1,3)-fucosyltransferase C-like isoform X1 [Homarus americanus]	sp|P83088|FUCTC_DROME;	Alpha;	PF00852.21;PF17039.7	Glyco_transf_10;Glyco_tran_10_N	Glycosyltransferase family 10;Fucosyltransferase, N-terminal
gene-LOC123771223	LOC123771223	uncharacterized LOC123771223	6.055	2.59816	0.0193559	0.589438	yes	up	2.62	18.18	0.41	0.96	0.31	0.42	7.07	0.563333	------	------	------	------	------	------	------	------	------	------	------	------	------	------	------
gene-LOC123771307	LOC123771307	general transcription factor IIF subunit 2-like	8.118	3.02121	0.00421611	0.294798	yes	up	1.31	1.25	0.18	0.03	0.09	0.08	0.913333	0.0666667	GO:0006367;GO:0005674;GO:0016787;GO:0003677;GO:0003678;GO:000552	BP:transcription initiation from RNA polymerase II promoter;CC:transcription factor TFIIF complex;MF:hydrolase activity;MF:DNA binding;MF:DNA helicase activity;MF:ATP binding;	K03139	TFIIF2, GTF2F2, TFG2	map03022	Basal transcription factors	COG5090	K:Transcription	XP_042213630.1	general transcription factor IIF subunit 2-like [Homarus americanus]	sp|P41900|T2FB_DROME;	General transcription factor IIF subunit 2 OS=Drosophila melanogaster OX=7227 GN=TfIIFbeta PE=2 SV=2;	PF02270.17;PF17683.3	TFIIF_beta;TFIIF_beta_N	TFIIF, beta subunit HTH domain;TFIIF, beta subunit N-terminus
gene-LOC123771454	LOC123771454	arylsulfatase A-like	0.344	-1.53849	0.0374951	0.746087	yes	down	12.61	25.24	19.59	44.97	62.68	20.6	19.1467	42.75	------	------	K01134	ARSA	map00600;map04142	Sphingolipid metabolism;Lysosome	COG3119	P:Inorganic ion transport and metabolism	XP_042207403.1	arylsulfatase A-like [Homarus americanus]	sp|P50428|ARSA_MOUSE;	Arylsulfatase A OS=Mus musculus OX=10090 GN=Arsa PE=1 SV=2;	PF00884.25;PF14707.8;PF01663.24	Sulfatase;Sulfatase_C;Phosphodiest	Sulfatase;C-terminal region of aryl-sulfatase;Type I phosphodiesterase / nucleotide pyrophosphatase
gene-LOC123771489	LOC123771489	solute carrier family 41 member 1-like, transcript variant X1	2.889	1.5308	0.0406872	0.758021	yes	up	6.22	4.73	0.86	0.2	2.25	0.36	3.93667	0.936667	GO:0016021;GO:000832	CC:integral component of membrane;MF:cation transmembrane transporter activity;	K15122	SLC41A	------	------	ENOG410XSTG	P:Inorganic ion transport and metabolism	XP_042207628.1	solute carrier family 41 member 1-like isoform X1 [Homarus americanus]	sp|Q8IVJ1|S41A1_HUMAN;	Solute carrier family 41 member 1 OS=Homo sapiens OX=9606 GN=SLC41A1 PE=1 SV=2;	PF01769.18	MgtE	Divalent cation transporter
gene-LOC123771497	LOC123771497	neprilysin-1-like	4.382	2.13144	0.00655089	0.358957	yes	up	10.45	9.88	0.55	0.82	0.98	0.59	6.96	0.796667	------	------	K01415	ECE	------	------	COG3590	O:Posttranslational modification, protein turnover, chaperones	XP_042234231.1	neprilysin-1-like isoform X4 [Homarus americanus]	sp|Q18673|NEPL1_CAEEL;	Neprilysin-1 OS=Caenorhabditis elegans OX=6239 GN=nep-1 PE=1 SV=3;	PF01431.23;PF05649.15	Peptidase_M13;Peptidase_M13_N	Peptidase family M13;Peptidase family M13
gene-LOC123771504	LOC123771504	galactosylgalactosylxylosylprotein 3-beta-glucuronosyltransferase P-like, transcript variant X1	3.265	1.707	0.00120427	0.15866	yes	up	110.74	93.39	61.65	13.23	18.59	23.32	88.5933	18.38	GO:0006486;GO:0000139;GO:0046872;GO:001501	BP:protein glycosylation;CC:Golgi membrane;MF:metal ion binding;MF:galactosylgalactosylxylosylprotein 3-beta-glucuronosyltransferase activity;	K23840	GlcAT-P	map00514	Other types of O-glycan biosynthesis	ENOG410XP79	S:Function unknown	KAG7167804.1	Galactosylgalactosylxylosylprotein 3-beta-glucuronosyltransferase P-like 1 [Homarus americanus]	sp|Q9VTG7|B3G2P_DROME;	Galactosylgalactosylxylosylprotein 3-beta-glucuronosyltransferase P OS=Drosophila melanogaster OX=7227 GN=GlcAT-P PE=2 SV=1;	PF03360.18	Glyco_transf_43	Glycosyltransferase family 43
gene-LOC123771543	LOC123771543	uncharacterized LOC123771543, transcript variant X2	0.263	-1.92928	0.020489	0.597099	yes	down	2.53	1.64	0.55	4.22	0.74	3.91	1.57333	2.95667	GO:001602	CC:integral component of membrane;	K24963	WDR83OS	------	------	ENOG4111WDX	S:Function unknown	XP_042204232.1	protein Asterix-like [Homarus americanus]	sp|Q9U516|ASTER_MANSE;	Protein Asterix OS=Manduca sexta OX=7130 PE=3 SV=1;	------	------	------
gene-LOC123771668	LOC123771668	uncharacterized LOC123771668, transcript variant X1	4.618	2.20742	0.0175694	0.565291	yes	up	3.37	3.55	0.42	0.01	0.8	0.14	2.44667	0.316667	GO:000367	MF:DNA binding;	------	------	------	------	ENOG4110CDI	S:Function unknown	XP_021527476.1	uncharacterized protein LOC110568459 [Aotus nancymaae]	------	------	PF04218.15	CENP-B_N	CENP-B N-terminal DNA-binding domain
gene-LOC123771699	LOC123771699	peroxisomal acyl-coenzyme A oxidase 1-like	0.397	-1.33186	0.0305552	0.692673	yes	down	45.23	34.52	22.57	63.62	60.26	33.87	34.1067	52.5833	------	------	K00232	E1.3.3.6, ACOX1, ACOX3	map00640;map00592;map03320;map04024;map01040;map00071;map04936;map04146;map00410	Propanoate metabolism;alpha-Linolenic acid metabolism;PPAR signaling pathway;cAMP signaling pathway;Biosynthesis of unsaturated fatty acids;Fatty acid degradation;Alcoholic liver disease;Peroxisome;beta-Alanine metabolism	COG1960	I:Lipid transport and metabolism	XP_037800066.1	probable peroxisomal acyl-coenzyme A oxidase 1 [Penaeus monodon]	sp|Q8HYL8|ACOX1_PHACI;	Peroxisomal acyl-coenzyme A oxidase 1 OS=Phascolarctos cinereus OX=38626 GN=ACOX1 PE=1 SV=2;	PF01756.21;PF14749.8;PF02770.21;PF00441.26	ACOX;Acyl-CoA_ox_N;Acyl-CoA_dh_M;Acyl-CoA_dh_1	Acyl-CoA oxidase;Acyl-coenzyme A oxidase N-terminal;Acyl-CoA dehydrogenase, middle domain;Acyl-CoA dehydrogenase, C-terminal domain
gene-LOC123771723	LOC123771723	nocturnin-like, transcript variant X1	3.279	1.7131	0.0136276	0.506122	yes	up	0.92	1.42	0.69	0.08	0.5	0.16	1.01	0.246667	GO:0032922;GO:000453	BP:circadian regulation of gene expression;MF:pol;	K18764	NOCT, CCRN4L	------	------	COG5239;ENOG4111HD1	A:RNA processing and modification;S:Function unknown	XP_042226835.1	nocturnin-like isoform X1 [Homarus americanus]	sp|A8JQX3|NOCT_DROME;	Nocturnin OS=Drosophila melanogaster OX=7227 GN=cu PE=1 SV=1;	PF03372.25	Exo_endo_phos	Endonuclease/Exonuclease/phosphatase family
gene-LOC123771740	LOC123771740	glucose-induced degradation protein 4 homolog	2.251	1.17038	0.0433149	0.760204	yes	up	1.61	1.6	0.54	0.18	0.67	0.3	1.25	0.383333	GO:0043161;GO:006163	BP:proteasome-mediated ubiquitin-dependent protein catabolic process;MF:ubiquitin protein ligase activity;	K23335	GID4	------	------	COG5073	U:Intracellular trafficking, secretion, and vesicular transport	XP_042239863.1	glucose-induced degradation protein 4 homolog [Homarus americanus]	sp|Q9CPY6|GID4_MOUSE;	Glucose-induced degradation protein 4 homolog OS=Mus musculus OX=10090 GN=Gid4 PE=1 SV=1;	PF09783.11	Vac_ImportDeg	Vacuolar import and degradation protein
gene-LOC123771895	LOC123771895	uncharacterized LOC123771895, transcript variant X1	28.377	4.82663	0.000153424	0.0446176	yes	up	0.24	0.45	0.51	0.04	0.02	0	0.4	0.02	GO:0016021;GO:000493	CC:integral component of membrane;MF:G-protein coupled receptor activity;	------	------	------	------	------	------	XP_042211028.1	uncharacterized protein LOC121858593 [Homarus americanus]	------	------	PF00001.23	7tm_1	7 transmembrane receptor
gene-LOC123771902	LOC123771902	ubiquitin carboxyl-terminal hydrolase 2-like, transcript variant X1	4.135	2.04785	0.0104397	0.438451	yes	up	4.03	2.54	0.52	0.05	0.36	0.57	2.36333	0.326667	GO:0006511;GO:0016579;GO:000484	BP:ubiquitin-dependent protein catabolic process;BP:protein deubiquitination;MF:thiol-dependent ubiquitin-specific protease activity;	K11833	USP2	------	------	ENOG410XP8T	O:Posttranslational modification, protein turnover, chaperones	XP_042231370.1	ubiquitin carboxyl-terminal hydrolase 2-like isoform X1 [Homarus americanus]	sp|Q5U349|UBP2_RAT;	Ubiquitin carboxyl-terminal hydrolase 2 OS=Rattus norvegicus OX=10116 GN=Usp2 PE=1 SV=1;	PF00443.31;PF13423.8	UCH;UCH_1	Ubiquitin carboxyl-terminal hydrolase;Ubiquitin carboxyl-terminal hydrolase
gene-LOC123771924	LOC123771924	uncharacterized LOC123771924	0.244	-2.0321	0.022616	0.624784	yes	down	0.47	0.34	0.08	0.15	2.07	0.38	0.296667	0.866667	GO:003555	BP:intracellular signal transduction;	------	------	------	------	------	------	XP_042226268.1	uncharacterized protein LOC121869144 [Homarus americanus]	------	------	------	------	------
gene-LOC123771935	LOC123771935	molt-inhibiting hormone-like	10.789	3.43151	0.00182338	0.20196	yes	up	0.5	8.96	2.43	0.04	0.25	0.6	3.96333	0.296667	GO:0007218;GO:0005576;GO:000518	BP:neuropeptide signaling pathway;CC:extracellular region;MF:neuropeptide hormone activity;	------	------	------	------	ENOG41120AQ	S:Function unknown	AWK57516.1	crustacean hyperglycemic hormone-like protein [Cherax quadricarinatus]	sp|Q25154|CHHB_HOMAM;	Crustacean hyperglycemic hormones isoform B OS=Homarus americanus OX=6706 PE=1 SV=2;	PF01147.19	Crust_neurohorm	Crustacean CHH/MIH/GIH neurohormone family
gene-LOC123771956	LOC123771956	uncharacterized LOC123771956	0.31	-1.69002	0.00696495	0.365095	yes	down	8.63	4.21	0.79	5.07	12.94	6.59	4.54333	8.2	------	------	------	------	------	------	------	------	XP_042219427.1	uncharacterized protein LOC121864470 [Homarus americanus]	------	------	------	------	------
gene-LOC123771957	LOC123771957	uncharacterized LOC123771957	5.053	2.33721	0.00468517	0.311913	yes	up	245.9	732.09	475.72	20.22	57.64	170.77	484.57	82.8767	GO:0005634;GO:0003700;GO:000097	CC:nucleus;MF:transcription factor activity, sequence-specific DNA binding;MF:transcription regulatory region sequence-specific DNA binding;	K09445	IRF4	map04659	Th17 cell differentiation	------	------	KAG7163498.1	Interferon regulatory factor 4-like, partial [Homarus americanus]	------	------	PF00605.19;PF00178.24	IRF;Ets	Interferon regulatory factor transcription factor;Ets-domain
gene-LOC123771982	LOC123771982	protein Skeletor, isoforms B/C-like	3.281	1.71418	0.0055717	0.340035	yes	up	18.86	9.32	3.28	0.5	2.33	3.58	10.4867	2.13667	------	------	------	------	------	------	ENOG410XSWZ	S:Function unknown	XP_042862288.1	protein Skeletor, isoforms B/C-like [Penaeus japonicus]	sp|Q9VGY6|SKEL1_DROME;	Protein Skeletor, isoforms B/C OS=Drosophila melanogaster OX=7227 GN=Skeletor PE=1 SV=2;	PF10517.11;PF03351.19	DM13;DOMON	Electron transfer DM13;DOMON domain
gene-LOC123772057	LOC123772057	integrator complex subunit 4-like	0.38	-1.39595	0.0155553	0.543826	yes	down	1.23	0.98	0.55	1.47	1.56	1.51	0.92	1.51333	GO:0016180;GO:003203	BP:snRNA processing;CC:integrator complex;	K13141	INTS4	------	------	ENOG410XPX8	S:Function unknown	XP_042226462.1	integrator complex subunit 4-like [Homarus americanus]	sp|Q96HW7|INT4_HUMAN;	Integrator complex subunit 4 OS=Homo sapiens OX=9606 GN=INTS4 PE=1 SV=2;	PF13646.8;PF12755.9;PF12719.9	HEAT_2;Vac14_Fab1_bd;Cnd3	HEAT repeats;Vacuolar 14 Fab1-binding region;Nuclear condensing complex subunits, C-term domain
gene-LOC123772068	LOC123772068	uncharacterized LOC123772068	6.8	2.76552	0.0374219	0.746087	yes	up	0.27	0.38	0.07	0	0.01	0.05	0.24	0.02	------	------	K24253	DNAAF6, PIH1D3	------	------	ENOG4111RQI	S:Function unknown	XP_042224985.1	dynein axonemal assembly factor 6-like isoform X1 [Homarus americanus]	------	------	PF18201.3	PIH1_CS	PIH1 CS-like domain
gene-LOC123772086	LOC123772086	uncharacterized LOC123772086, transcript variant X1	3.091	1.62811	0.0250731	0.647688	yes	up	220.12	368.65	109.18	11.34	44.47	106.08	232.65	53.9633	GO:000370	MF:transcription factor activity, sequence-specific DNA binding;	------	------	------	------	------	------	XP_042223996.1	uncharacterized protein LOC121867919 [Homarus americanus]	------	------	PF07716.17;PF00170.23	bZIP_2;bZIP_1	Basic region leucine zipper;bZIP transcription factor
gene-LOC123772087	LOC123772087	uncharacterized LOC123772087, transcript variant X1	3.302	1.72329	0.0253741	0.647688	yes	up	2.12	6.85	2.5	0.37	0.59	1.62	3.82333	0.86	------	------	------	------	------	------	------	------	------	------	------	------	------	------	------
gene-LOC123772119	LOC123772119	uncharacterized LOC123772119	24.048	4.58783	6.18239e-09	1.93447e-05	yes	up	96.9	186.54	213.23	4.06	2.58	8.39	165.557	5.01	------	------	------	------	------	------	ENOG410YKYY	S:Function unknown	XP_042218431.1	uncharacterized protein LOC121863739 [Homarus americanus]	------	------	------	------	------
gene-LOC123772127	LOC123772127	uncharacterized LOC123772127, transcript variant X1	4.597	2.20078	0.00688989	0.365095	yes	up	3.3	3.83	0.25	0.25	0.43	0.23	2.46	0.303333	------	------	------	------	------	------	------	------	XP_042210817.1	uncharacterized protein LOC121858438 [Homarus americanus]	------	------	PF17175.6	MOLO1	Modulator of levamisole receptor-1
gene-LOC123772183	LOC123772183	sodium/glucose cotransporter 4-like	3.599	1.84774	0.0289928	0.684288	yes	up	1.65	1.69	0.18	0.2	0.14	0.16	1.17333	0.166667	GO:0016021;GO:002285	CC:integral component of membrane;MF:transmembrane transporter activity;	K14389;K14158;K14382	SLC5A9, SGLT4;SLC5A1, SGLT1;SLC5A2, SGLT2	map04973;map04978;map04976	Carbohydrate digestion and absorption;Mineral absorption;Bile secretion	COG4146	S:Function unknown	XP_042218696.1	sodium/glucose cotransporter 5-like isoform X1 [Homarus americanus]	sp|A8WHP3|SC5A9_DANRE;	Sodium/glucose cotransporter 4 OS=Danio rerio OX=7955 GN=slc5a9 PE=2 SV=1;	PF00474.19	SSF	Sodiu
gene-LOC123772417	LOC123772417	U3 small nucleolar RNA-associated protein 25-like	3.475	1.7969	0.0422218	0.758021	yes	up	75.62	20.04	1.23	2.12	8.73	3.67	32.2967	4.84	------	------	------	------	------	------	------	------	KAG7173214.1	hypothetical protein Hamer_G014530 [Homarus americanus]	------	------	------	------	------
gene-LOC123772437	LOC123772437	uncharacterized LOC123772437, transcript variant X2	6.921	2.79102	0.00352255	0.265801	yes	up	2.35	0.28	0.1	0.02	0.17	0.04	0.91	0.0766667	------	------	------	------	------	------	------	------	XP_042218682.1	uncharacterized protein LOC121863858 [Homarus americanus]	------	------	------	------	------
gene-LOC123772449	LOC123772449	putative ferric-chelate reductase 1	10.598	3.40566	0.00893469	0.409621	yes	up	0.74	1.59	0.1	0.04	0.07	0.03	0.81	0.0466667	GO:0045087;GO:0042742;GO:0005576;GO:000823	BP:innate immune response;BP:defense response to bacterium;CC:extracellular region;MF:peptidase activity;	------	------	------	------	ENOG4111QUT;ENOG4111WRT	S:Function unknown;	XP_042218443.1	ferric-chelate reductase 1-like [Homarus americanus]	sp|A2VE04|FRRS1_BOVIN;	Ferric-chelate reductase 1 OS=Bos taurus OX=9913 GN=FRRS1 PE=2 SV=1;	PF02014.18	Reeler	Reeler domain
gene-LOC123772450	LOC123772450	facilitated trehalose transporter Tret1-2 homolog, transcript variant X2	10.108	3.33749	0.000595	0.0979872	yes	up	0.78	1.61	0.42	0.05	0.05	0.09	0.936667	0.0633333	GO:0008643;GO:0016021;GO:002285	BP:carbohydrate transport;CC:integral component of membrane;MF:transmembrane transporter activity;	K14258	TRET1	------	------	ENOG410XNQK	G:Carbohydrate transport and metabolism	XP_037783310.1	facilitated trehalose transporter Tret1-2 homolog [Penaeus monodon]	sp|B4QBN3|TRE12_DROSI;	Facilitated trehalose transporter Tret1-2 homolog OS=Drosophila simulans OX=7240 GN=Tret1-2 PE=3 SV=1;	PF00083.26;PF07690.18	Sugar_tr;MFS_1	Sugar;Major Facilitator Superfamily
gene-LOC123772464	LOC123772464	probable glutamate receptor	0.198	-2.33845	0.020514	0.597099	yes	down	0.05	0.34	0.11	0.71	0.73	0.24	0.166667	0.56	GO:0016021;GO:0005886;GO:000497	CC:integral component of membrane;CC:plasma membrane;MF:ionotropic glutamate receptor activity;	K05313	GRIN	------	------	ENOG410XQQV;ENOG410YYDD	S:Function unknown;U:Intracellular trafficking, secretion, and vesicular transport	XP_027220216.1	glutamate receptor ionotropic, delta-1-like [Penaeus vannamei]	sp|Q62640|GRID1_RAT;	Glutamate receptor ionotropic, delta-1 OS=Rattus norvegicus OX=10116 GN=Grid1 PE=1 SV=1;	PF10613.11;PF00060.28;PF00497.22	Lig_chan-Glu_bd;Lig_chan;SBP_bac_3	Ligated ion channel L-glutamate- and glycine-binding site;Ligand-gated ion channel;Bacterial extracellular solute-binding proteins, family 3
gene-LOC123772500	LOC123772500	regulator of nonsense transcripts 1-like	0.411	-1.28355	0.00575304	0.346178	yes	down	12.79	7.11	4.33	8.83	15.34	13.57	8.07667	12.58	GO:0000184;GO:0005737;GO:0016787;GO:0003724;GO:0008270;GO:0003677;GO:0005524;GO:000372	BP:nuclear-transcribed mRNA catabolic process, nonsense-mediated decay;CC:cytoplasm;MF:hydrolase activity;MF:RNA helicase activity;MF:zinc ion binding;MF:DNA binding;MF:ATP binding;MF:RNA binding;	K14326	UPF1, RENT1	map03013;map03015	Nucleocytoplasmic transport;mRNA surveillance pathway	COG1112	L:Replication, recombination and repair	XP_042209960.1	regulator of nonsense transcripts 1-like [Homarus americanus]	sp|Q9VYS3|RENT1_DROME;	Regulator of nonsense transcripts 1 homolog OS=Drosophila melanogaster OX=7227 GN=Upf1 PE=1 SV=2;	PF09416.12;PF13087.8;PF13086.8;PF18141.3;PF13604.8;PF13245.8;PF09848.11;PF04851.17;PF05127.16;PF00580.23;PF00270.31	UPF1_Zn_bind;AAA_12;AAA_11;UPF1_1B_dom;AAA_30;AAA_19;DUF2075;ResIII;Helicase_RecD;UvrD-helicase;DEAD	RNA helicase;AAA domain;AAA domain;RNA helicase UPF1, 1B domain;AAA domain;AAA domain;Uncharacterized conserved protein;Type III restriction enzyme, res subunit;Helicase;UvrD/REP helicase N-terminal domain;DEAD/DEAH box helicase
gene-LOC123772614	LOC123772614	uncharacterized LOC123772614	0.253	-1.98375	0.046652	0.780707	yes	down	0.08	0.07	0.08	0.25	0.08	0.27	0.0766667	0.2	------	------	------	------	------	------	------	------	------	------	------	------	------	------	------
gene-LOC123772652	LOC123772652	uncharacterized LOC123772652, transcript variant X2	0.164	-2.60758	0.00443429	0.303276	yes	down	0.43	0.48	0.11	0.73	3.33	0.3	0.34	1.45333	------	------	------	------	------	------	ENOG4111UKE	S:Function unknown	XP_042208533.1	uncharacterized protein LOC121856846 isoform X5 [Homarus americanus]	sp|Q8BXX9|CC169_MOUSE;	Coiled-coil domain-containing protein 169 OS=Mus musculus OX=10090 GN=Ccdc169 PE=2 SV=2;	PF15372.8	DUF4600	Domain of unknown function
gene-LOC123772701	LOC123772701	collagen alpha-1(IV) chain-like	0.394	-1.34394	0.0091603	0.416375	yes	down	25.04	15.06	9.61	22.72	39.06	19.61	16.57	27.13	GO:0061304;GO:0038063;GO:0001569;GO:0048514;GO:0030855;GO:0061333;GO:0071230;GO:0007528;GO:0007420;GO:0030198;GO:0071711;GO:0016020;GO:0031012;GO:0005587;GO:0005581;GO:0005576;GO:0062023;GO:0005615;GO:0005604;GO:0005201;GO:0030020;GO:004840	BP:retinal blood vessel morphogenesis;BP:collagen-activated tyrosine kinase receptor signaling pathway;BP:patterning of blood vessels;BP:blood vessel morphogenesis;BP:epithelial cell differentiation;BP:renal tubule morphogenesis;BP:cellular response to amino acid stimulus;BP:neuromuscular junction development;BP:brain development;BP:extracellular matrix organization;BP:basement membrane organizat…	K06237	COL4A	map05165;map04510;map05146;map04512;map05200;map04974;map04933;map04926;map04151;map05222	Human papillomavirus infection;Focal adhesion;Amoebiasis;ECM-receptor interaction;Pathways in cancer;Protein digestion and absorption;AGE-RAGE signaling pathway in diabetic complications;Relaxin signaling pathway;PI3K-Akt signaling pathway;Small cell lung cancer	ENOG410XNMM	S:Function unknown	AXC43910.1	viking, partial [Procambarus clarkii]	sp|P02463|CO4A1_MOUSE;	Collagen alpha-;	PF01391.20;PF01413.21	Collagen;C4	Collagen triple helix repeat;C-terminal tandem repeated domain in type 4 procollagen
gene-LOC123772781	LOC123772781	collagen alpha-2(IV) chain-like	0.469	-1.09267	0.0426262	0.758021	yes	down	29.71	24.91	6.4	14.45	36.94	12.75	20.34	21.38	GO:0016020;GO:0005604;GO:0005581;GO:000520	CC:membrane;CC:basement membrane;CC:collagen trimer;MF:extracellular matrix structural constituent;	K06237	COL4A	map05165;map04510;map05146;map04512;map05200;map04974;map04933;map04926;map04151;map05222	Human papillomavirus infection;Focal adhesion;Amoebiasis;ECM-receptor interaction;Pathways in cancer;Protein digestion and absorption;AGE-RAGE signaling pathway in diabetic complications;Relaxin signaling pathway;PI3K-Akt signaling pathway;Small cell lung cancer	ENOG410XNMM	S:Function unknown	XP_037774225.1	collagen alpha-2(IV) chain-like [Penaeus monodon]	sp|Q7SIB3|CO4A2_BOVIN;	Collagen alpha-;	PF01391.20;PF01413.21	Collagen;C4	Collagen triple helix repeat;C-terminal tandem repeated domain in type 4 procollagen
gene-LOC123772858	LOC123772858	uncharacterized LOC123772858	0.027	-5.23414	0.0387128	0.751944	yes	down	0	0	0	0	0.33	0.02	0	0.116667	GO:0006417;GO:0005737;GO:0003723;GO:000827	BP:regulation of translation;CC:cytoplasm;MF:RNA binding;MF:zinc ion binding;	K18741	NANOS1, NOS1	------	------	ENOG41121KZ	S:Function unknown	KAF2362445.1	Zinc finger nanos-type, partial [Trinorchestia longiramus]	sp|P60322|NANO2_MOUSE;	Nanos homolog 2 OS=Mus musculus OX=10090 GN=Nanos2 PE=1 SV=2;	PF05741.15	zf-nanos	Nanos RNA binding domain
gene-LOC123772887	LOC123772887	uncharacterized LOC123772887	4.811	2.26645	0.00690563	0.365095	yes	up	17.29	2.16	0.81	0.22	0.91	1.1	6.75333	0.743333	------	------	------	------	------	------	------	------	XP_042203158.1	uncharacterized protein LOC121853223 [Homarus americanus]	------	------	PF16033.7	DUF4789	Domain of unknown function
gene-LOC123772899	LOC123772899	potassium channel subfamily T member 2-like, transcript variant X1	4.875	2.28546	0.0012995	0.165965	yes	up	35.57	6.63	8.12	1.43	1.05	3.24	16.7733	1.90667	------	------	K04946	KCNT1, KNA1.1	------	------	ENOG410XSMA	U:Intracellular trafficking, secretion, and vesicular transport	XP_042862605.1	potassium channel subfamily T member 2-like isoform X2 [Penaeus japonicus]	sp|Q8QFV0|KCNT1_CHICK;	Potassium channel subfamily T member 1 OS=Gallus gallus OX=9031 GN=KCNT1 PE=1 SV=1;	PF03493.20;PF07885.18	BK_channel_a;Ion_trans_2	Calcium-activated BK potassium channel alpha subunit;Ion channel
gene-LOC123772942	LOC123772942	proline-rich extensin-like protein EPR1	11.958	3.57984	1.60832e-06	0.00182997	yes	up	20.05	7.12	8.3	0.23	0.61	1.26	11.8233	0.7	------	------	------	------	------	------	------	------	------	------	------	------	------	------	------
gene-LOC123772976	LOC123772976	transient receptor potential channel pyrexia-like	7.852	2.97303	0.00178651	0.199642	yes	up	0.67	1.19	0.11	0.02	0.12	0.03	0.656667	0.0566667	GO:001602	CC:integral component of membrane;	K21486	ANKRA2	------	------	COG0666	S:Function unknown	XP_042207434.1	transient receptor potential channel pyrexia-like isoform X1 [Homarus americanus]	sp|Q9W0T5|PYX_DROME;	Transient receptor potential channel pyrexia OS=Drosophila melanogaster OX=7227 GN=pyx PE=2 SV=2;	PF12796.9;PF00023.32;PF13637.8;PF13857.8;PF00520.33	Ank_2;Ank;Ank_4;Ank_5;Ion_trans	Ankyrin repeats;Ankyrin repeat;Ankyrin repeats;Ankyrin repeats;Ion transport protein
gene-LOC123772977	LOC123772977	uncharacterized LOC123772977, transcript variant X1	4.203	2.07154	0.00329457	0.264326	yes	up	4.62	10.8	2.54	0.25	1.71	1.25	5.98667	1.07	GO:001687	MF:ligase activity;	------	------	------	------	------	------	XP_042207462.1	stress response protein NST1-like isoform X2 [Homarus americanus]	------	------	------	------	------
gene-LOC123772978	LOC123772978	RFX-like DNA-binding protein RFX1, transcript variant X2	5.891	2.55857	0.000194731	0.0477892	yes	up	68.55	130.88	38.8	3.02	6.85	19.54	79.41	9.80333	------	------	------	------	------	------	------	------	XP_042207544.1	uncharacterized protein LOC121856237 isoform X3 [Homarus americanus]	------	------	PF02257.17	RFX_DNA_binding	RFX DNA-binding domain
gene-LOC123772998	LOC123772998	uncharacterized LOC123772998	5.963	2.57611	0.00014637	0.0436184	yes	up	22.1	67.7	17.07	1.89	3.71	6.24	35.6233	3.94667	------	------	------	------	------	------	------	------	XP_042207622.1	uncharacterized protein LOC121856273 isoform X1 [Homarus americanus]	sp|Q8WX94|NALP7_HUMAN;	NACHT, LRR and PYD domains-containing protein 7 OS=Homo sapiens OX=9606 GN=NLRP7 PE=1 SV=1;	PF05729.14;PF13401.8;PF13191.8	NACHT;AAA_22;AAA_16	NACHT domain;AAA domain;AAA ATPase domain
[truncated: 83 more rows]

## Sheet: 198 DEMs
Supplementary Table S2 Differentially expressed metabolites between T4 and T22
[truncated: 199 more rows]
